# Supplementary material for: Mechanical properties and progressive failure characteristics of sandstone containing elliptical and square openings subjected to biaxial stress
Source: PLoS One. 2021 Mar 4;16(3):e0246815. doi: 10.1371/journal.pone.0246815 (PMC7932157; doi:10.1371/journal.pone.0246815)
Supplement: S1 Data — (XLSX) [file pone.0246815.s002.xlsx]

## Sheet: Elliptical opening
Time	Deviator Stress		Time	AE count rate	Accumulated AE energy
260.2	0.110176		0.0962698	2.07749e-05	0
0	0.410176		0.930877	3.5945e-06	1
1.2	1.33672		0.930897	0.05	1
2.5	1.75329		1.43915	1.96751e-06	1
3.7	1.98675		1.51548	5.24086e-05	2
4.9	2.23395		1.51549	0.105263	2
6.1	2.71005		1.5155	0.108696	2
7.3	3.12204		2.73001	8.23374e-07	2
8.6	3.4196		2.88768	6.34229e-06	2
9.8	3.59814		2.99022	9.7522e-06	2
11	3.7904		3.08758	4.1084e-05	3
12.2	4.39466		3.09564	0.000372592	3
13.4	4.53657		3.35975	3.78623e-06	3
14.7	4.93484		3.54982	2.1045e-05	4
15.9	5.07218		3.54984	0.0869565	4
17.1	5.38346		3.79355	1.64133e-05	5
18.3	5.9328		3.79356	0.114943	5
19.5	6.24408		4.13272	5.89684e-06	5
20.8	6.73391		4.19582	3.16993e-05	5
22	6.70645		4.27768	4.88622e-05	6
23.2	7.13218		4.2876	0.000403084	7
24.4	7.52586		7.17707	1.38434e-06	8
25.6	7.90583		7.29917	4.09505e-05	10
26.8	8.15302		7.33594	2.72014e-05	10
28.1	8.4231		8.73133	1.43329e-06	10
29.3	8.86715		9.202	4.2493e-06	10
30.5	9.26085		9.45374	3.97223e-06	10
31.7	9.68657		9.77207	9.42442e-06	11
32.9	9.81476		10.5855	1.22939e-06	11
34.2	10.1718		13.7643	6.29156e-07	11
35.4	10.4785		15.1987	6.97165e-07	11
36.6	10.95		15.1987	0.224719	11
37.8	11.298		15.1987	0.0714286	11
39	11.6825		15.6794	2.08043e-06	11
40.3	11.9022		16.5824	1.43974e-05	16
41.5	12.2456		16.5824	2.5	20
42.7	12.6072		16.5824	0.869565	20
43.9	13.0009		16.5824	0.779221	22
45.1	13.2252		16.5824	1	22
46.3	13.6006		16.8086	4.41937e-06	22
47.6	13.9897		17.4688	1.51478e-06	22
48.8	14.3513		17.4688	0.114943	22
50	14.7267		17.7007	4.31168e-06	22
51.2	14.8869		17.7008	0.877193	23
52.4	15.4042		18.0392	2.95455e-06	23
53.7	15.9444		21.5612	2.83934e-07	23
54.9	16.2419		22.4009	1.30999e-05	26
56.1	16.5899		24.4477	9.77127e-07	26
57.3	16.8142		25.348	2.22153e-06	26
58.5	17.1804		26.0968	1.33534e-06	26
59.8	17.6519		26.3646	3.73475e-06	26
61	18.041		27.0367	2.97585e-06	26
62.2	18.3981		27.1495	1.77242e-05	27
63.4	18.5995		27.1495	0.212766	27
64.6	18.9062		27.5875	1.14164e-05	29
65.8	19.4784		27.5875	1	30
67.1	19.7165		27.5875	0.909091	30
68.3	20.1193		29.066	6.76367e-07	30
69.5	20.2155		29.0683	0.000858443	31
70.7	20.7236		29.2192	6.62847e-06	31
71.9	21.1447		29.8036	8.55547e-06	33
73.2	21.5293		29.8036	0.120482	34
74.4	21.9504		31.5208	5.82347e-07	34
75.6	22.0923		32.4893	4.1303e-06	36
76.8	22.5639		32.4893	0.571429	37
78	23.1452		32.4893	0.8	37
79.3	23.4108		32.4893	0.5	37
80.5	23.6259		33.3156	1.21017e-06	37
81.7	23.8365		33.878	8.89028e-06	38
82.9	24.2851		33.878	0.444444	39
84.1	24.6742		34.9442	9.37883e-07	39
85.3	25.0679		36.2499	7.65897e-07	39
86.6	25.3334		37.4093	1.72499e-06	39
87.8	25.6905		40.7328	6.01776e-07	39
89	26.2764		41.2681	7.4722e-06	41
90.2	26.7296		41.2682	0.0423729	41
91.4	26.8578		42.5364	7.8847e-07	41
92.7	27.0547		42.5365	0.133333	41
93.9	27.5582		43.2269	5.79376e-06	43
95.1	28.0068		43.6713	2.25002e-06	43
96.3	28.2312		45.0658	1.43417e-06	43
97.5	28.7164		45.4974	6.95196e-06	43
98.8	29.0002		46.3407	1.18575e-06	43
100	29.458		47.8947	6.43513e-07	43
101.2	29.902		47.8947	0.235294	43
102.4	30.3278		48.0954	9.96454e-06	43
103.6	30.607		48.0954	0.238095	43
104.8	30.9229		49.2374	8.75679e-07	43
106.1	31.2616		49.6862	6.68404e-06	46
107.3	31.9849		49.6862	0.0925926	46
108.5	32.223		49.6862	0.357143	47
109.7	32.6121		50.109	2.36514e-06	47
110.9	32.6945		50.407	6.71189e-06	47
112.2	32.9096		50.407	0.422535	48
113.4	33.2896		50.641	4.2739e-06	48
114.6	33.8069		50.641	0.470588	50
115.8	34.1456		50.641	0.114943	50
117	34.5027		50.8732	1.29212e-05	50
118.3	35.0154		50.8732	0.0952381	50
119.5	35.313		51.733	1.16309e-06	50
120.7	35.8852		51.928	1.02539e-05	50
121.9	36.0546		52.0931	6.05677e-06	50
123.1	36.3567		52.1092	6.20067e-05	50
124.3	36.8831		52.204	4.22326e-05	51
125.6	37.3043		52.204	0.0909091	51
126.8	37.6202		53.2564	3.80077e-06	52
128	37.8399		53.313	1.76742e-05	52
129.2	38.1237		53.313	0.0970874	52
130.4	38.6685		53.946	1.57974e-06	52
131.7	39.0439		54.0441	1.019e-05	52
132.9	39.3918		54.5026	1.09071e-05	53
134.1	39.5657		54.5087	0.000324055	54
135.3	39.8587		54.5087	0.380952	55
136.5	40.3027		54.7428	8.54398e-06	55
137.8	40.788		55.1062	2.75191e-06	55
139	41.0352		55.1062	0.153846	55
140.2	41.3877		55.2918	5.38695e-06	55
141.4	41.6715		55.825	5.62664e-06	56
142.6	42.0881		56.9002	4.65047e-06	57
143.8	42.5642		56.9002	0.227273	57
145.1	43.0311		57.0468	6.8221e-06	57
146.3	43.1639		57.6867	1.56255e-06	57
147.5	43.9466		57.6868	0.0606061	57
148.7	44.1801		57.8172	7.66712e-06	57
149.9	45.1643		58.074	3.89367e-06	57
151.2	45.5284		58.074	0.0892857	57
152.4	46.3008		58.3737	3.3366e-06	57
153.6	46.3943		58.4592	2.33919e-05	57
154.8	46.9929		58.4592	0.232558	57
156.1	47.476		59.9945	6.5135e-07	57
157.3	47.6912		60.1825	5.3188e-06	57
158.5	47.9933		60.2914	9.18818e-05	64
159.7	48.2243		60.2914	0.0784314	65
160.9	48.4881		60.2914	0.333333	65
162.1	48.9156		62.2665	1.01258e-06	66
163.4	49.3505		62.6078	2.93012e-06	66
164.6	50.2314		62.8152	4.82307e-06	66
165.8	50.5885		63.6179	1.24566e-06	66
167	50.9639		63.8027	5.41378e-06	66
168.2	51.3301		63.8531	1.98109e-05	66
169.5	51.8506		64.0412	5.31712e-06	66
170.7	52.3474		64.0617	0.000146412	66
171.9	52.8411		64.2407	1.11702e-05	66
173.1	53.0263		64.2408	0.117647	66
174.3	53.207		64.9173	1.47804e-06	66
175.6	53.3999		64.9826	3.06299e-05	66
176.8	48.5556		65.1029	8.31539e-06	66
178	9.0408		65.1029	0.102041	66
179.2	71.07		65.2896	5.35713e-06	66
180.4	71.3767		65.3202	3.26675e-05	66
181.6	71.1203		65.5693	4.01461e-06	66
182.9	71.5049		66.0611	2.03317e-06	66
184.1	71.9581		66.0611	0.5	68
185.3	72.512		66.0611	0.111111	68
186.5	72.6768		66.1107	2.01772e-05	68
187.7	72.7363		66.299	5.31121e-06	68
189	73.2582		66.5565	1.16508e-05	70
190.2	73.6427		66.5565	1	73
191.4	74.0181		66.7287	5.8045e-06	73
192.6	75.5242		67.7495	1.95928e-06	77
193.8	75.309		67.8575	3.70492e-05	81
195.1	75.2403		67.8575	0.0680272	81
196.3	75.5104		68.088	4.33867e-06	81
197.5	75.2312		68.5561	6.40846e-06	82
198.7	75.1808		68.5561	0.240964	82
199.9	7.86004		68.6397	7.17832e-05	85
201.1	8.14844		68.6397	0.752688	87
202.4	8.49178		70.595	1.02286e-06	87
203.6	8.14844		70.8196	4.45332e-06	87
204.8	8.25831		70.8196	0.47619	89
206	8.26746		70.8196	0.224719	90
			71.2428	2.36294e-06	90
			71.2428	0.120482	90
			71.4344	5.21839e-06	91
			71.6133	5.59209e-06	92
			71.744	2.29459e-05	93
			71.744	0.625	94
			72.3944	3.07513e-06	94
			72.8575	2.15948e-06	94
			72.9872	1.54182e-05	94
			73.0142	3.69504e-05	94
			73.3926	2.64304e-06	94
			73.5735	5.5287e-06	94
			73.5735	0.114943	94
			74.1205	3.656e-06	94
			74.1205	4	94
			74.5709	2.22049e-06	94
			74.5844	0.000147973	95
			74.6157	9.58059e-05	95
			74.8745	2.31832e-05	97
			74.8745	0.727273	98
			74.9182	2.28798e-05	98
			74.9182	0.0925926	98
			74.9303	8.31552e-05	98
			74.9337	0.00029135	98
			74.9337	1	98
			74.9543	4.84491e-05	98
			74.9543	0.111111	98
			75.256	6.62991e-06	98
			75.2912	2.83889e-05	98
			75.4608	1.76884e-05	98
			75.6765	9.27177e-06	98
			75.6765	0.0934579	98
			76.0408	8.23655e-06	98
			76.21	1.77242e-05	98
			76.7322	3.82992e-06	98
			77.3982	3.00304e-06	98
			77.4101	8.39067e-05	98
			77.5706	3.11648e-05	99
			77.6125	4.76946e-05	99
			77.6417	3.42381e-05	99
			77.7699	7.02043e-05	102
			77.7699	0.410959	103
			77.9315	6.18848e-06	103
			79.4615	5.22873e-06	106
			79.4615	0.540541	107
			79.4801	5.39147e-05	107
			79.7847	3.28264e-06	107
			79.8331	2.06718e-05	107
			79.918	1.17788e-05	107
			79.9975	2.5165e-05	107
			79.9975	0.11236	107
			80.1284	7.63934e-06	107
			80.3085	2.77587e-05	108
			80.3564	4.17822e-05	108
			80.3894	3.03171e-05	108
			80.7328	2.91202e-06	108
			80.7328	0.0520833	108
			80.7354	0.000755715	108
			80.7354	0.107527	108
			80.9178	5.48357e-06	108
			81.016	8.147e-05	111
			81.016	1.4	114
			81.8042	1.26866e-06	114
			81.8083	0.000243475	114
			81.8186	9.75087e-05	114
			81.9921	2.30507e-05	115
			82.0421	2.00043e-05	115
			82.0557	7.35159e-05	115
			82.0598	0.00267458	123
			82.0604	0.0247044	129
			82.3023	4.13369e-06	129
			82.4547	1.96856e-05	129
			82.5661	7.17992e-05	134
			82.5661	0.0666667	134
			82.7876	9.03236e-06	134
			82.8624	1.33582e-05	134
			82.874	8.61141e-05	134
			82.8811	0.000141663	134
			83.7292	2.35823e-06	134
			83.7292	0.222222	134
			83.7583	0.000137481	135
			83.8058	6.31382e-05	136
			83.8058	0.108696	136
			83.9137	9.26859e-06	136
			83.945	3.2007e-05	136
			84.1776	4.29797e-06	136
			84.5727	1.01251e-05	138
			84.5727	0.307692	138
			84.7741	4.96373e-06	138
			84.9768	4.93445e-06	138
			85.2324	7.82465e-06	138
			85.2324	0.128205	138
			85.2862	3.71664e-05	138
			85.3075	0.000187964	139
			85.3075	0.102041	139
			85.6739	8.18742e-06	139
			85.6739	0.111111	139
			85.7077	2.96102e-05	139
			85.7893	1.22598e-05	139
			85.9725	5.45703e-06	139
			86.6486	5.91646e-06	140
			86.687	5.21536e-05	140
			86.8455	6.30762e-06	140
			87.2403	2.53312e-06	140
			87.2619	0.000184515	143
			87.2619	1.33333	145
			87.4194	6.3519e-06	145
			87.4674	4.16133e-05	145
			87.5952	7.82537e-06	145
			87.8191	8.93474e-06	145
			87.8191	0.0909091	145
			87.9373	5.92081e-05	150
			87.9373	0.136054	150
			88.3855	6.69368e-06	151
			88.6573	3.67971e-06	151
			88.7012	4.55087e-05	151
			88.7677	0.000105305	157
			89.0135	1.6272e-05	158
			89.4233	1.22017e-05	159
			89.4233	1	160
			89.4645	7.27634e-05	160
			89.7081	4.10535e-06	160
			89.8263	8.46309e-06	160
			89.8706	2.25713e-05	160
			89.939	2.92354e-05	160
			89.939	0.111111	160
			89.9458	0.000147721	160
			89.9494	0.000277493	160
			89.9706	4.70998e-05	160
			91.3067	7.48453e-07	160
			91.491	2.17069e-05	161
			91.491	0.120482	161
			91.8109	3.12616e-06	161
			92.3529	1.84492e-06	161
			92.6007	8.0721e-06	161
			92.6007	0.8	162
			92.7204	3.33947e-05	163
			92.7204	0.149254	163
			92.7609	0.00014838	165
			92.8984	7.27248e-06	165
			93.3446	2.24098e-06	165
			93.4024	1.73025e-05	165
			93.4757	1.36387e-05	165
			93.5456	1.43096e-05	165
			93.6271	1.22719e-05	165
			93.6468	0.000152151	166
			93.7165	8.61143e-05	167
			93.7165	1.84211	170
			94.0851	2.71306e-06	170
			94.0851	0.769231	170
			94.1023	0.000754848	177
			94.1023	0.533333	179
			94.231	1.55424e-05	179
			94.6846	1.76384e-05	183
			94.6846	0.131579	183
			95.4049	5.55308e-06	184
			95.4049	0.206186	184
			95.4219	5.89473e-05	184
			95.4826	3.29171e-05	184
			95.5359	5.63581e-05	184
			95.5359	6	185
			95.8828	5.76407e-06	185
			95.9388	5.35758e-05	186
			95.9699	6.43494e-05	186
			95.9699	1.66667	186
			96.2182	4.02716e-06	186
			96.2499	3.15918e-05	186
			96.2858	2.78492e-05	186
			96.3613	2.64786e-05	186
			96.4451	7.15848e-05	188
			96.5067	4.87174e-05	189
			96.5067	0.136986	189
			96.5402	8.9633e-05	190
			96.5402	0.25	190
			96.6089	1.45595e-05	190
			96.6368	3.57996e-05	190
			96.6786	0.000143604	192
			96.8602	1.10149e-05	192
			96.8602	0.181818	192
			96.8602	0.555556	192
			96.8804	0.000148137	192
			96.8804	0.045045	192
			96.9807	3.98808e-05	194
			96.9808	0.352941	195
			97.0088	0.000106905	195
			97.0268	5.55586e-05	195
			97.0598	3.0298e-05	195
			97.0598	0.11236	195
			97.3119	3.17339e-05	199
			97.3119	1.42857	200
			97.3827	1.41221e-05	200
			97.5437	6.21445e-06	200
			97.6775	7.47197e-06	200
			97.7249	4.22067e-05	200
			97.7249	0.5	201
			97.7388	7.17515e-05	201
			97.9068	5.95151e-06	201
			97.9155	0.00046351	202
			97.9204	0.00120664	204
			97.9204	0.333333	204
			98.1484	8.77491e-06	204
			98.3487	4.99185e-06	204
			98.3605	0.00016914	204
			98.4129	5.73137e-05	204
			98.5163	1.93405e-05	204
			98.6037	3.42994e-05	205
			98.6038	0.0833333	205
			98.667	0.000110641	208
			98.667	2	210
			98.6825	6.47534e-05	210
			99.0388	8.41902e-06	210
			99.0409	0.00142925	211
			99.0409	0.107527	211
			99.1219	0.000123455	218
			99.1219	1.21212	219
			99.1615	0.000126358	221
			99.1695	0.000750779	223
			99.174	0.00022201	223
			99.2281	5.54319e-05	224
			99.2489	0.000239969	225
			99.2704	9.33467e-05	225
			99.2704	0.133333	225
			99.3475	3.89199e-05	226
			99.3475	0.0684932	226
			99.3658	5.46099e-05	226
			99.457	1.09617e-05	226
			99.5709	8.78123e-06	226
			99.8536	3.53759e-06	226
			99.8597	0.000161956	226
			99.9026	2.33081e-05	226
			99.9228	4.95032e-05	226
			99.9557	0.000152155	227
			99.9704	0.000543489	229
			100.005	5.76904e-05	229
			100.024	0.000269827	231
			100.048	4.10162e-05	231
			100.062	0.000731732	235
			100.075	7.29991e-05	235
			100.086	0.000457511	237
			100.109	8.71885e-05	237
			100.124	6.66622e-05	237
			100.126	0.000580383	237
			100.132	0.000473298	237
			100.159	0.000114373	238
			100.163	0.000721379	238
			100.178	0.000575742	243
			100.178	0.144928	243
			100.199	9.87928e-05	243
			100.216	0.000114307	243
			100.225	0.000332694	245
			100.232	0.00029382	245
			100.235	0.00265463	251
			100.239	0.000240801	251
			100.261	4.69263e-05	251
			100.267	0.000164658	251
			100.272	0.000411946	251
			100.276	0.000215216	251
			100.285	0.000115821	251
			100.328	2.31977e-05	251
			100.348	0.000246394	252
			100.352	0.00292141	256
			100.365	0.00022684	256
			100.373	0.000783157	258
			100.377	0.000231465	258
			100.382	0.000607226	258
			100.471	0.000190699	274
			100.471	0.0666667	274
			100.471	2.36842	276
			100.498	0.000222157	278
			100.532	8.88907e-05	279
			100.552	0.000608032	286
			100.552	0.108108	286
			100.557	0.000983671	287
			100.565	0.000117589	287
			100.568	0.00426567	293
			100.589	0.000137612	293
			100.593	0.000491437	293
			100.617	0.000170203	293
			100.621	0.0036222	305
			100.621	0.289017	306
			100.627	0.0016501	309
			100.654	0.000254076	312
			100.657	0.00314578	318
			100.66	0.00065066	318
			100.679	0.000102971	318
			100.681	0.0100816	336
			100.681	0.111111	336
			100.681	1.11111	337
			100.685	0.00301287	348
			100.685	0.0625	348
			100.685	0.566038	350
			100.694	0.000463086	351
			100.723	3.39691e-05	351
			100.726	0.000760746	351
			100.732	0.000496853	352
			100.743	9.1808e-05	352
			100.745	0.000362463	352
			100.75	0.000716794	352
			100.768	0.000219044	353
			100.77	0.00529437	358
			100.775	0.000565952	359
			100.789	0.000141907	362
			100.792	0.00848615	404
			100.792	0.322581	405
			100.792	3.05556	414
			100.792	0.285714	414
			100.801	0.000212863	414
			100.805	0.000701295	415
			100.808	0.00180955	416
			100.809	0.00289157	418
			100.811	0.000456621	418
			100.813	0.00169405	421
			100.817	0.00948148	453
			100.817	0.0044843	457
			100.821	0.00177134	461
			100.825	0.00323694	471
			100.826	0.00128568	471
			100.828	0.000458989	481
			100.83	0.0132683	515
			100.831	0.00636699	520
			100.834	0.00157594	524
			100.839	0.00259107	530
			100.839	0.211268	530
			100.843	0.000741968	534
			100.846	0.00652529	551
			100.846	0.190476	551
			100.846	1.12903	556
			100.846	0.5	556
			100.848	0.00164015	557
			100.848	0.0649351	562
			100.851	0.00558321	569
			100.851	0.148148	569
			100.854	0.000261794	569
			100.858	0.000263123	569
			100.862	0.00119796	570
			100.867	0.00208761	579
			100.867	0.1	579
			100.875	0.000267165	579
			100.88	0.000380315	579
			100.884	0.000919879	580
			100.892	0.00127427	584
			100.894	0.0046579	598
			100.898	0.000301132	598
			100.911	7.45018e-05	598
			100.919	0.000632175	599
			100.921	0.00168124	601
			100.928	0.000722199	602
			100.933	0.00330097	625
			100.933	0.0769231	625
			100.933	3.2	627
			100.936	0.00389146	633
			100.951	0.000138751	633
			100.954	0.000533689	633
			100.957	0.0010929	634
			100.964	0.000753069	635
			100.966	0.000860659	635
			100.97	0.000249035	635
			100.993	0.000172565	636
			100.995	0.00101667	636
			101.004	0.000774208	639
			101.016	8.56531e-05	642
			101.02	0.000230001	642
			101.026	0.000524476	643
			101.026	0.0925926	643
			101.035	0.00155426	650
			101.035	0.0641026	651
			101.04	0.000195389	658
			101.044	0.000516262	658
			101.052	0.000845033	660
			101.054	0.000522794	660
			101.06	0.000509494	660
			101.099	0.000156038	661
			101.108	0.000425071	662
			101.131	0.000905094	690
			101.131	0.970874	703
			101.131	6	707
			101.131	0.526316	709
			101.131	0.0632911	709
			101.139	0.00037137	710
			101.143	0.00294698	718
			101.15	0.000572721	719
			101.19	7.46525e-05	719
			101.2	0.000101475	719
			101.21	0.000100145	719
			101.259	2.02851e-05	719
			101.26	0.00189484	719
			101.26	1.21212	720
			101.293	0.000453522	728
			101.293	0.102564	728
			101.324	0.000160586	729
			101.343	0.000164242	729
			101.376	2.94955e-05	729
			101.399	0.000135859	729
			101.403	0.000460978	729
			101.417	7.21324e-05	729
			101.425	0.000230832	729
			101.445	4.99002e-05	729
			101.47	4.02261e-05	729
			101.49	0.000153034	729
			101.579	1.12483e-05	729
			101.601	4.52882e-05	729
			101.635	0.000118192	730
			101.66	0.000552949	749
			101.66	0.0740741	749
			101.66	2.10526	753
			101.66	0.0769231	755
			101.728	0.000161446	759
			101.767	2.56529e-05	759
			101.796	0.000210497	760
			101.872	5.22024e-05	761
			101.922	2.00298e-05	761
			101.926	0.000536567	761
			101.954	3.58503e-05	761
			101.964	0.00142009	772
			101.964	0.423729	773
			101.964	#DIV/0!	773
			102.133	1.77596e-05	774
			102.153	0.000293522	776
			102.18	3.71481e-05	776
			102.199	0.000108099	776
			102.224	3.85368e-05	776
			102.229	0.000241336	776
			102.256	3.6222e-05	776
			102.307	5.90053e-05	777
			102.348	0.000316879	791
			102.348	0.0757576	791
			102.348	1.42857	792
			102.396	0.00012462	794
			102.516	8.31995e-06	794
			102.516	5	794
			102.516	0.13245	794
			102.557	4.95354e-05	794
			102.578	4.68641e-05	794
			102.617	7.7514e-05	794
			102.775	4.41868e-05	796
			102.959	1.62943e-05	796
			103.105	6.85885e-06	796
			103.131	3.82165e-05	796
			103.166	0.000171146	798
			103.22	1.86497e-05	800
			103.226	0.000349528	800
			103.251	0.000118121	801
			103.31	0.000203833	808
			103.368	0.000171733	813
			103.368	0.0558659	813
			103.376	0.000128332	813
			103.431	3.6204e-05	813
			103.435	0.000541375	813
			103.472	5.44071e-05	813
			103.474	0.000507074	813
			103.49	6.18104e-05	813
			103.671	1.10498e-05	813
			103.704	3.01475e-05	813
			103.79	0.000104585	817
			103.79	0.0662252	817
			103.847	1.75367e-05	817
			103.847	0.5	817
			103.9	3.76781e-05	817
			104.042	5.65869e-05	822
			104.042	0.217391	822
			104.09	2.08394e-05	822
			104.154	1.54799e-05	822
			104.662	1.96997e-06	822
			104.704	0.000166169	827
			104.704	0.0699301	827
			104.81	3.77619e-05	828
			104.842	3.11201e-05	828
			104.958	8.6048e-06	828
			105.103	6.93004e-06	828
			105.427	2.15946e-05	830
			105.452	3.92057e-05	830
			105.502	0.000101379	832
			105.504	0.0016116	834
			105.504	0.108696	834
			105.568	3.11572e-05	835
			105.568	0.142857	835
			105.691	6.53485e-05	839
			105.691	0.0657895	839
			105.702	0.00025852	840
			105.702	2	842
			105.777	1.34193e-05	843
			105.916	7.18343e-06	843
			106.061	5.50433e-05	846
			106.15	1.13144e-05	846
			106.4	1.99605e-05	849
			106.4	0.307692	849
			106.411	9.19135e-05	849
			106.431	5.12151e-05	849
			106.492	6.56858e-05	852
			106.492	0.0704225	852
			106.545	1.85994e-05	852
			106.545	0.0854701	852
			106.675	3.86045e-05	853
			106.706	3.22312e-05	853
			106.745	2.58426e-05	853
			106.757	7.94205e-05	853
			106.915	1.2693e-05	853
			107.072	1.27337e-05	860
			107.169	4.11746e-05	861
			107.348	5.58321e-06	861
			107.403	5.42729e-05	861
			107.414	0.000968964	867
			107.414	0.0729927	867
			107.55	7.31656e-06	867
			107.614	4.69546e-05	868
			107.758	6.94184e-06	868
			107.846	2.2794e-05	868
			107.846	2	868
			107.876	9.88826e-05	868
			107.876	6	868
			107.91	2.95631e-05	868
			108.202	3.42537e-06	868
			108.265	1.59432e-05	868
			108.284	5.32453e-05	868
			108.378	1.05823e-05	868
			108.381	0.00109242	869
			108.381	0.196078	869
			108.545	6.08593e-06	869
			108.703	6.33708e-06	869
			108.717	7.11278e-05	869
			108.804	2.31358e-05	869
			108.804	0.147059	869
			108.838	5.8498e-05	869
			109.026	5.30719e-06	869
			109.094	1.46874e-05	869
			109.212	8.46828e-06	869
			109.431	4.58228e-06	869
			109.467	2.73004e-05	869
			109.467	0.149254	869
			109.714	8.10479e-06	869
			109.888	6.33488e-05	875
			110.042	6.48101e-06	881
			110.51	6.41054e-06	882
			110.611	9.85989e-06	882
			110.628	0.000181462	883
			110.645	0.000173548	883
			110.717	0.000222041	890
			110.717	0.731707	892
			110.772	3.67303e-05	892
			110.772	0.4	892
			110.861	1.12377e-05	899
			110.874	0.000293416	900
			110.928	7.45297e-05	902
			110.928	0.162602	902
			111.113	1.0802e-05	902
			111.196	1.20875e-05	902
			111.201	0.000351013	902
			111.201	3.33333	903
			111.229	0.000145403	904
			111.229	1.62162	906
			111.242	7.61644e-05	906
			111.242	0.0606061	906
			111.543	9.97386e-06	908
			111.756	4.69439e-06	908
			111.767	9.25926e-05	908
			111.854	1.15121e-05	908
			111.944	2.20152e-05	908
			112.061	8.58791e-06	908
			112.169	9.23792e-06	908
			112.175	0.000330852	908
			112.181	0.000176454	908
			112.22	2.55113e-05	908
			112.22	0.238095	908
			112.243	0.00013086	908
			112.243	0.0675676	908
			112.245	0.000456955	908
			112.323	1.28163e-05	908
			112.374	1.98549e-05	908
			112.449	1.33289e-05	908
			112.764	3.16903e-06	908
			112.822	3.47936e-05	909
			112.874	5.71407e-05	911
			112.933	0.000135455	914
			112.933	0.0512821	914
			113.031	8.18961e-05	917
			113.031	0.517241	918
			113.076	2.217e-05	918
			113.096	4.9541e-05	918
			113.339	4.12275e-06	918
			113.379	2.47006e-05	918
			113.418	7.70758e-05	919
			113.418	0.2	919
			113.547	2.33669e-05	919
			113.665	2.52548e-05	919
			113.665	7.14286	920
			114.223	3.58564e-06	921
			114.228	0.000414396	922
			114.325	1.03581e-05	922
			114.586	2.29313e-05	924
			114.595	0.00135609	935
			114.595	0.0315457	935
			114.754	1.25621e-05	935
			114.756	0.000550903	935
			114.877	3.31355e-05	937
			114.877	0.625	938
			115.061	5.42815e-06	938
			115.196	7.39389e-06	938
			115.248	1.91765e-05	938
			115.248	1.30435	938
			115.365	4.30533e-05	938
			115.365	4.44444	939
			115.365	0.0699301	939
			115.471	9.41351e-06	939
			115.492	0.000463055	945
			115.492	0.434783	947
			115.848	5.62726e-06	947
			116.285	2.28899e-06	947
			116.359	6.75516e-05	949
			116.359	0.0740741	949
			116.373	7.05278e-05	949
			116.45	2.59197e-05	949
			116.45	2.85714	949
			116.515	7.64935e-05	950
			116.515	0.555556	951
			116.668	1.3116e-05	951
			116.725	7.04862e-05	952
			116.824	1.00925e-05	952
			117.019	1.02498e-05	952
			117.019	2.22222	953
			117.179	6.25948e-06	953
			117.555	1.06383e-05	954
			117.576	4.78201e-05	954
			117.813	4.21483e-06	954
			118.037	5.80625e-05	961
			118.037	1.23077	964
			118.118	1.22875e-05	964
			118.118	0.114943	964
			118.221	9.71056e-06	964
			118.352	1.52606e-05	964
			118.352	0.350877	964
			118.352	0.0617284	964
			118.407	1.82401e-05	964
			118.478	5.66809e-05	965
			118.479	0.000659196	965
			118.527	2.08618e-05	965
			118.597	1.42221e-05	965
			118.633	2.82252e-05	965
			118.642	0.000113607	965
			118.666	4.14372e-05	965
			118.677	0.00017024	965
			118.705	3.57379e-05	965
			118.711	0.00131049	967
			118.711	0.0729927	967
			118.733	4.46449e-05	967
			118.782	6.12714e-05	967
			118.782	0.272727	968
			119.036	1.57641e-05	969
			119.139	1.93234e-05	969
			119.33	5.25581e-06	969
			119.33	0.4	969
			119.33	0.0526316	969
			119.368	5.24594e-05	969
			119.438	2.85257e-05	969
			119.441	0.000944079	969
			119.479	2.62677e-05	969
			119.502	0.000312379	971
			119.559	1.74331e-05	971
			119.574	6.61594e-05	971
			119.588	0.000363288	973
			119.588	0.128205	973
			119.625	2.72541e-05	973
			119.643	0.000106615	973
			119.643	0.12987	973
			119.748	1.91692e-05	973
			119.748	0.212766	973
			119.968	3.18263e-05	982
			120.19	1.7999e-05	985
			120.19	2	985
			120.202	0.000647632	987
			120.202	0.272727	987
			120.29	1.13726e-05	987
			120.29	1	987
			120.628	2.96053e-06	987
			120.628	0.0980392	987
			120.65	8.86022e-05	987
			120.65	0.714286	988
			120.688	2.64608e-05	988
			120.814	3.96036e-05	990
			120.815	0.26087	990
			120.827	0.000158521	990
			120.838	9.32019e-05	990
			120.845	0.000132979	990
			121.293	2.23362e-06	990
			121.54	1.21307e-05	990
			121.54	0.441176	991
			121.653	8.91753e-06	991
			121.662	0.000100356	991
			121.698	2.7964e-05	991
			121.796	7.12771e-05	993
			121.796	0.272727	993
			121.807	0.000947867	997
			121.807	0.357143	998
			121.811	0.000235599	998
			121.858	2.12405e-05	998
			121.858	0.769231	998
			122.048	3.15805e-05	1000
			122.185	1.46779e-05	1000
			122.193	0.000228441	1000
			122.254	0.00029486	1014
			122.254	0.692308	1019
			122.254	0.447761	1019
			122.469	4.66553e-06	1019
			122.501	6.29485e-05	1019
			122.501	0.05	1019
			122.64	5.74356e-05	1021
			122.64	4	1028
			122.693	1.89772e-05	1028
			122.822	7.71079e-06	1028
			122.859	2.72475e-05	1028
			122.859	1.04478	1031
			123.177	9.43499e-06	1032
			123.177	0.0606061	1032
			123.373	3.56949e-05	1033
			123.373	0.714286	1033
			123.373	0.45977	1035
			123.376	0.00150543	1038
			123.376	1.2766	1042
			123.431	9.11823e-05	1043
			123.431	0.123457	1043
			123.656	2.67075e-05	1044
			123.656	3	1046
			123.987	3.02345e-06	1046
			124.077	1.10897e-05	1046
			124.088	0.000185494	1046
			124.097	0.00010291	1046
			124.283	1.07782e-05	1046
			124.305	0.000182083	1047
			124.336	3.16641e-05	1047
			124.426	2.23852e-05	1047
			124.477	1.96511e-05	1047
			124.484	0.000399521	1047
			124.484	0.153846	1047
			124.506	4.53422e-05	1047
			124.506	0.138889	1047
			124.642	2.948e-05	1048
			124.681	5.17718e-05	1048
			124.763	1.21981e-05	1048
			124.85	2.29034e-05	1049
			124.85	0.102041	1049
			124.854	0.000238777	1049
			124.869	6.798e-05	1049
			124.959	1.11165e-05	1049
			124.964	0.000179061	1049
			125.039	2.68931e-05	1049
			125.142	1.93696e-05	1049
			125.142	0.6	1049
			125.147	0.000388553	1049
			125.263	8.64833e-06	1049
			125.319	5.31159e-05	1049
			125.364	2.23554e-05	1049
			125.376	7.949e-05	1050
			125.435	1.69699e-05	1050
			125.438	0.000398121	1050
			125.496	1.71026e-05	1050
			125.516	0.000102182	1050
			125.516	0.416667	1050
			125.551	8.68088e-05	1051
			125.551	1.2	1053
			125.551	2.5	1053
			125.551	0.0694444	1053
			125.574	4.19268e-05	1053
			125.694	8.36393e-06	1053
			125.714	9.74426e-05	1053
			125.719	0.000611733	1053
			125.797	2.57128e-05	1053
			125.872	1.33938e-05	1053
			125.902	9.98386e-05	1054
			125.902	0.12987	1054
			125.982	1.24761e-05	1054
			126.011	6.99614e-05	1054
			126.014	0.00133223	1055
			126.168	7.81843e-05	1061
			126.53	5.51744e-06	1061
			126.538	0.00013054	1061
			126.658	1.66914e-05	1061
			126.71	7.73308e-05	1062
			126.71	0.17094	1063
			126.79	6.22206e-05	1065
			126.79	0.606061	1066
			126.96	5.86942e-06	1066
			127.028	1.47654e-05	1066
			127.057	3.45913e-05	1066
			127.225	1.18867e-05	1066
			127.225	0.178571	1066
			127.245	0.000445192	1069
			127.245	0.217391	1069
			127.251	0.000352964	1070
			127.498	4.05682e-06	1070
			127.509	0.000267833	1071
			127.591	2.44462e-05	1071
			127.666	1.32643e-05	1071
			127.732	1.51197e-05	1071
			128.058	3.06506e-06	1071
			128.18	1.6479e-05	1071
			128.185	0.000186189	1071
			128.199	7.36344e-05	1071
			128.202	0.000888099	1071
			128.222	5.01505e-05	1071
			128.222	0.212766	1071
			128.235	0.000233596	1071
			128.235	0.465116	1071
			128.249	6.879e-05	1071
			128.259	0.000439256	1074
			128.259	0.266667	1074
			128.289	3.27636e-05	1074
			128.334	2.2133e-05	1074
			128.377	2.36572e-05	1074
			128.43	1.87991e-05	1074
			128.516	1.15274e-05	1074
			128.522	0.00132453	1082
			128.522	0.606061	1085
			128.594	5.55793e-05	1086
			128.684	1.11465e-05	1086
			128.684	0.121951	1086
			128.714	6.67022e-05	1086
			128.714	0.166667	1086
			128.764	4.0325e-05	1086
			128.864	2.99884e-05	1086
			128.867	0.00100301	1087
			128.918	1.9558e-05	1087
			129.143	4.45144e-06	1087
			129.204	3.23483e-05	1087
			129.222	5.59268e-05	1087
			129.333	9.01915e-06	1087
			129.401	1.46369e-05	1087
			129.401	0.357143	1087
			129.425	4.31979e-05	1087
			129.461	8.16733e-05	1089
			129.476	0.000401351	1091
			129.476	0.746269	1093
			129.491	0.000139732	1093
			129.495	0.000747105	1093
			129.495	0.190476	1093
			129.801	3.2657e-06	1093
			129.843	0.000118118	1094
			129.85	0.000139772	1094
			129.918	1.47321e-05	1094
			129.927	0.000118932	1094
			130.165	1.67598e-05	1095
			130.193	0.000326718	1099
			130.193	0.27027	1099
			130.221	3.5218e-05	1099
			130.244	0.000129603	1099
			130.249	0.000240373	1099
			130.278	3.42635e-05	1099
			130.408	2.30966e-05	1099
			130.463	1.79199e-05	1099
			130.514	1.96495e-05	1099
			130.57	1.80808e-05	1099
			130.585	6.66085e-05	1099
			130.625	4.91195e-05	1099
			130.668	2.36783e-05	1099
			130.693	0.00023289	1102
			130.744	9.82892e-05	1103
			130.758	0.000354731	1105
			130.758	3.33333	1105
			130.84	1.23022e-05	1105
			130.842	0.00126582	1105
			130.842	0.31746	1105
			130.851	0.000335582	1105
			130.851	0.102041	1105
			130.858	0.000137904	1105
			130.924	3.02173e-05	1105
			131.009	1.17652e-05	1105
			131.088	5.05708e-05	1106
			131.088	6	1109
			131.094	0.000190567	1109
			131.119	0.000120118	1111
			131.119	0.4	1111
			131.17	1.95227e-05	1111
			131.236	3.01846e-05	1111
			131.369	1.50075e-05	1111
			131.437	1.48737e-05	1111
			131.461	4.15622e-05	1111
			131.461	0.2	1111
			131.469	0.000125153	1111
			131.567	1.01663e-05	1112
			131.567	0.102041	1112
			131.65	2.4108e-05	1112
			131.698	2.06644e-05	1112
			131.706	0.000257265	1112
			131.706	0.37037	1112
			131.712	0.000159967	1112
			131.713	0.333333	1112
			131.713	0.37037	1112
			131.713	0.0645161	1112
			131.732	0.000301172	1114
			131.791	0.000223786	1127
			131.791	0.24	1129
			131.795	0.000210948	1129
			131.822	0.000146989	1130
			131.823	0.384615	1130
			131.854	3.13318e-05	1130
			131.875	4.97532e-05	1130
			131.875	0.166667	1130
			131.963	1.12549e-05	1130
			132.058	5.29609e-05	1131
			132.126	2.92957e-05	1131
			132.126	0.2	1131
			132.185	5.10556e-05	1132
			132.185	3.75	1133
			132.217	3.11408e-05	1133
			132.227	0.000285899	1133
			132.228	0.00118963	1133
			132.237	0.000333037	1133
			132.267	3.31598e-05	1133
			132.343	1.33019e-05	1133
			132.343	0.428571	1134
			132.399	1.77959e-05	1134
			132.431	3.14627e-05	1134
			132.431	1.14286	1135
			132.441	9.29904e-05	1135
			132.499	3.48397e-05	1135
			132.504	0.000351784	1135
			132.608	5.81641e-05	1138
			132.675	2.97469e-05	1139
			132.734	1.6853e-05	1139
			132.809	1.33817e-05	1139
			132.843	5.89261e-05	1139
			132.867	4.17113e-05	1139
			132.944	2.59156e-05	1139
			132.965	4.72735e-05	1139
			132.965	0.149254	1139
			133.106	7.0945e-06	1139
			133.239	7.52422e-06	1139
			133.368	7.73162e-06	1139
			133.368	0.111111	1139
			133.394	0.00019204	1141
			133.473	1.27718e-05	1141
			133.548	1.32609e-05	1141
			133.586	2.63867e-05	1141
			133.586	0.526316	1142
			133.633	0.000149158	1144
			133.633	0.0847458	1144
			133.703	5.67601e-05	1145
			133.703	0.173913	1145
			133.703	2.85714	1145
			133.719	6.61848e-05	1145
			133.885	1.8023e-05	1145
			133.908	8.64409e-05	1145
			133.92	8.32189e-05	1145
			133.92	0.273973	1145
			133.933	0.000379343	1147
			134.015	4.8801e-05	1148
			134.015	0.0438596	1148
			134.042	3.72122e-05	1148
			134.133	2.21101e-05	1148
			134.133	1.57895	1150
			134.27	1.45287e-05	1150
			134.277	0.000155502	1150
			134.317	2.46705e-05	1150
			134.509	5.21282e-06	1150
			134.509	0.38961	1151
			134.527	0.000169224	1153
			134.535	0.000253904	1153
			134.577	0.000188887	1157
			134.577	0.307692	1157
			134.719	7.06232e-06	1161
			134.75	3.14614e-05	1161
			134.816	1.52782e-05	1161
			134.819	0.000279705	1161
			135.042	4.48628e-06	1161
			135.251	4.80489e-06	1161
			135.283	3.09474e-05	1161
			135.447	6.07424e-06	1161
			135.481	3.00044e-05	1161
			135.606	7.97155e-06	1161
			135.639	3.01976e-05	1161
			135.657	5.61908e-05	1161
			135.878	4.53182e-06	1161
			135.972	2.12395e-05	1161
			136.065	1.07716e-05	1161
			136.331	3.75336e-06	1161
			136.449	8.48945e-06	1161
			136.454	0.00211303	1164
			136.454	3.33333	1165
			136.454	3	1167
			136.454	1.03093	1173
			136.454	2.5	1173
			136.738	3.52265e-06	1173
			136.741	0.000402204	1173
			136.759	5.36e-05	1173
			136.954	1.53913e-05	1174
			137.004	4.03793e-05	1174
			137.1	2.07468e-05	1179
			137.302	4.94803e-06	1179
			137.35	2.10337e-05	1179
			137.563	1.40731e-05	1180
			137.563	0.344828	1180
			137.598	2.81915e-05	1180
			137.6	0.000555001	1181
			137.708	2.78493e-05	1182
			137.734	3.77192e-05	1182
			137.79	1.8114e-05	1182
			137.804	0.000704682	1186
			137.804	0.111111	1186
			137.804	1.33333	1186
			137.804	2.5	1186
			137.826	0.000182459	1187
			137.83	0.000770357	1188
			137.869	5.11395e-05	1188
			137.869	3.07692	1189
			137.897	3.53523e-05	1189
			137.923	3.84069e-05	1189
			137.923	0.30303	1189
			137.957	2.95772e-05	1189
			137.995	0.000186179	1191
			137.995	1.2766	1193
			138.13	7.36809e-06	1193
			138.137	0.000295081	1193
			138.194	1.74622e-05	1193
			138.236	2.42103e-05	1193
			138.319	1.19347e-05	1193
			138.339	5.03791e-05	1193
			138.369	6.61175e-05	1193
			138.403	3.01927e-05	1193
			138.474	1.40484e-05	1193
			138.487	7.86102e-05	1193
			138.524	2.63317e-05	1193
			138.572	8.37717e-05	1194
			138.641	2.91345e-05	1194
			138.659	5.46553e-05	1194
			138.715	1.79998e-05	1194
			138.835	8.32004e-06	1194
			138.844	0.000114804	1194
			139.026	1.09809e-05	1194
			139.093	1.47955e-05	1194
			139.232	7.18912e-06	1194
			139.34	9.3381e-06	1194
			139.342	0.000365858	1194
			139.375	3.08761e-05	1194
			139.438	3.14529e-05	1194
			139.438	0.208333	1194
			139.486	2.07645e-05	1194
			139.516	0.000170892	1195
			139.589	1.35783e-05	1195
			139.649	1.67692e-05	1195
			139.662	7.82093e-05	1195
			139.672	0.000101286	1195
			139.672	0.136986	1195
			139.692	5.00083e-05	1195
			139.726	2.91954e-05	1195
			139.817	2.19374e-05	1195
			139.831	6.99105e-05	1195
			139.873	7.18813e-05	1196
			140.034	6.19774e-06	1196
			140.145	9.03352e-06	1196
			140.259	8.77568e-06	1196
			140.259	0.555556	1197
			140.401	7.05926e-06	1197
			140.456	1.8077e-05	1197
			140.547	3.28474e-05	1198
			140.577	0.000102505	1201
			140.577	0.0266845	1202
			140.577	0.30303	1202
			140.577	0.185185	1202
			140.582	0.000191652	1202
			140.622	7.57729e-05	1202
			140.622	0.15873	1202
			140.666	4.50911e-05	1202
			140.666	0.243902	1202
			140.673	0.000416158	1202
			140.673	5	1203
			140.673	0.149254	1203
			140.726	1.88325e-05	1203
			140.991	3.78031e-06	1203
			140.993	0.000409165	1203
			141.05	1.7567e-05	1203
			141.289	8.36551e-06	1203
			141.306	0.00105433	1217
			141.307	0.011274	1219
			141.457	2.00149e-05	1220
			141.486	3.40497e-05	1220
			141.52	2.96639e-05	1220
			141.717	1.52262e-05	1220
			141.783	1.51197e-05	1220
			142.04	3.88773e-06	1220
			142.058	0.000168078	1221
			142.171	1.77457e-05	1227
			142.26	1.11901e-05	1227
			142.322	1.60586e-05	1227
			142.338	0.000193009	1227
			142.354	0.000548196	1232
			142.511	1.27745e-05	1232
			142.596	1.17091e-05	1232
			142.596	0.0440529	1232
			142.619	4.39903e-05	1232
			142.784	6.08235e-06	1232
			142.876	1.08455e-05	1232
			142.876	0.25974	1232
			142.876	0.571429	1232
			142.876	0.588235	1234
			143.002	7.91142e-06	1234
			143.031	3.51726e-05	1234
			143.037	0.00033534	1234
			143.037	0.0444444	1234
			143.044	0.000134329	1234
			143.192	6.7762e-06	1234
			143.211	5.10248e-05	1234
			143.273	8.08438e-05	1244
			143.541	1.49194e-05	1245
			143.574	3.04084e-05	1246
			143.645	1.40059e-05	1246
			143.782	1.46538e-05	1246
			143.812	3.35926e-05	1246
			143.862	8.00649e-05	1248
			143.897	5.63361e-05	1248
			143.943	2.19969e-05	1248
			144.004	1.61674e-05	1248
			144.015	0.000194133	1248
			144.074	3.38387e-05	1248
			144.304	4.33636e-06	1248
			144.396	1.09619e-05	1248
			144.411	6.64328e-05	1248
			144.484	1.36375e-05	1248
			144.505	4.87753e-05	1248
			144.505	0.238095	1248
			144.538	2.98962e-05	1248
			144.565	3.71437e-05	1248
			144.648	2.41077e-05	1248
			144.699	1.96334e-05	1248
			144.73	3.23438e-05	1248
			144.816	2.30831e-05	1248
			144.877	3.28078e-05	1248
			144.982	9.58911e-06	1248
			145.143	6.19379e-06	1248
			145.183	2.5222e-05	1248
			145.2	0.000174818	1249
			145.207	0.000144686	1249
			145.213	0.000150868	1249
			145.213	0.0549451	1249
			145.217	0.000259686	1249
			145.224	0.00014439	1249
			145.466	6.2107e-05	1255
			145.466	2.72727	1255
			145.513	4.19787e-05	1255
			145.533	5.05267e-05	1255
			145.588	3.63992e-05	1256
			145.622	2.98101e-05	1256
			145.685	1.58402e-05	1256
			145.696	8.9471e-05	1256
			145.696	0.169492	1256
			145.701	0.000187966	1256
			145.747	0.00015372	1257
			145.747	1.23288	1262
			145.747	0.0952381	1262
			145.825	3.82211e-05	1262
			145.911	1.17373e-05	1262
			145.936	3.97841e-05	1262
			145.998	1.61131e-05	1262
			146.07	2.78156e-05	1262
			146.159	2.23102e-05	1262
			146.159	0.576923	1263
			146.167	0.000249517	1263
			146.193	3.82402e-05	1263
			146.24	0.000107705	1266
			146.24	0.147059	1266
			146.324	1.19251e-05	1266
			146.361	7.99407e-05	1269
			146.374	7.68716e-05	1269
			146.448	1.35515e-05	1269
			146.477	3.4113e-05	1269
			146.557	2.50606e-05	1269
			146.562	0.00021504	1269
			146.565	0.00028701	1269
			146.647	1.21812e-05	1269
			146.685	0.000134039	1271
			146.685	0.0617284	1271
			146.698	7.68445e-05	1271
			146.759	3.24351e-05	1271
			146.76	0.00309023	1271
			146.817	5.26244e-05	1272
			146.817	0.175439	1272
			147.144	3.06049e-06	1272
			147.154	0.000193074	1272
			147.163	0.000236091	1272
			147.187	4.07785e-05	1272
			147.254	1.49351e-05	1272
			147.331	1.30628e-05	1272
			147.362	0.00019064	1275
			147.376	0.000285984	1276
			147.414	2.6406e-05	1276
			147.57	2.56872e-05	1277
			147.641	2.811e-05	1277
			147.776	7.42479e-06	1277
			147.782	0.000337098	1277
			147.782	0.465116	1278
			147.801	5.18896e-05	1278
			147.864	1.59082e-05	1278
			147.936	1.38804e-05	1278
			147.962	7.57472e-05	1278
			147.965	0.000343536	1278
			147.979	7.19254e-05	1278
			148.056	1.28941e-05	1278
			148.116	3.38858e-05	1278
			148.116	0.105263	1278
			148.159	6.87046e-05	1285
			148.222	1.59955e-05	1285
			148.225	0.000302316	1285
			148.225	10	1285
			148.226	0.0021751	1285
			148.226	0.434783	1285
			148.245	0.000261178	1286
			148.264	5.38077e-05	1286
			148.284	5.01799e-05	1286
			148.296	0.000245485	1287
			148.34	2.2615e-05	1287
			148.37	6.65757e-05	1291
			148.431	1.6381e-05	1291
			148.517	1.16923e-05	1291
			148.564	8.49239e-05	1292
			148.598	5.77891e-05	1292
			148.603	0.000237631	1292
			148.603	0.108696	1292
			148.603	0.0641026	1292
			148.673	1.42014e-05	1292
			148.783	9.12457e-06	1292
			148.799	5.922e-05	1292
			148.806	0.000144642	1292
			148.809	0.000713216	1292
			148.87	1.65247e-05	1292
			148.904	5.86221e-05	1292
			148.928	4.21085e-05	1292
			148.945	0.000175562	1292
			149.021	2.63155e-05	1292
			149.022	0.000742115	1292
			149.022	10	1292
			149.103	2.45959e-05	1292
			149.103	0.298507	1292
			149.239	7.36236e-06	1292
			149.248	0.000115953	1292
			149.248	0.384615	1292
			149.248	0.909091	1292
			149.256	0.000116212	1292
			149.296	5.05382e-05	1292
			149.334	2.61213e-05	1292
			149.342	0.000121325	1292
			149.408	1.52023e-05	1292
			149.418	0.000106752	1292
			149.429	8.84697e-05	1292
			149.434	0.000409651	1292
			149.452	5.4227e-05	1292
			149.456	0.000486736	1292
			149.473	0.00012262	1292
			149.498	0.000155919	1293
			149.611	8.83783e-06	1293
			149.634	0.000134818	1293
			149.634	1.57895	1294
			149.658	0.000245191	1296
			149.681	8.84905e-05	1296
			149.698	5.73164e-05	1296
			149.721	4.38673e-05	1296
			149.747	3.82012e-05	1296
			149.753	0.000732869	1297
			149.772	0.000103042	1297
			149.834	1.60405e-05	1297
			149.845	9.75876e-05	1297
			149.853	0.00110779	1301
			149.853	0.4	1301
			149.893	2.49054e-05	1301
			149.98	1.14714e-05	1301
			150.003	4.4153e-05	1301
			150.049	2.17402e-05	1301
			150.101	5.71883e-05	1301
			150.115	0.000142332	1301
			150.115	0.625	1301
			150.169	1.86149e-05	1301
			150.19	0.000144484	1302
			150.211	4.61461e-05	1302
			150.232	9.60306e-05	1303
			150.232	23.3333	1307
			150.232	0.857143	1308
			150.232	2.5	1308
			150.241	0.000222871	1308
			150.386	1.38301e-05	1308
			150.389	0.000632911	1308
			150.411	9.22892e-05	1308
			150.411	0.117647	1308
			150.442	3.21002e-05	1308
			150.442	14	1311
			150.442	0.909091	1312
			150.483	2.46114e-05	1312
			150.498	0.000132129	1312
			150.588	1.10249e-05	1312
			150.604	0.000575289	1319
			150.604	0.588235	1319
			150.604	0.5	1319
			150.604	6	1320
			150.659	7.23884e-05	1321
			150.659	3.33333	1321
			150.678	5.23464e-05	1321
			150.701	0.000132261	1322
			150.708	0.0002999	1323
			150.727	5.24863e-05	1323
			150.733	0.000157898	1323
			150.758	8.05938e-05	1323
			150.772	0.000142003	1324
			150.779	0.000400893	1324
			150.843	7.83472e-05	1326
			150.843	3	1330
			150.846	0.00153982	1330
			150.846	3.63636	1336
			150.846	0.16129	1336
			150.866	0.000102011	1336
			150.866	2.66667	1340
			150.866	0.15873	1340
			150.898	0.000218356	1344
			150.898	0.60241	1345
			150.898	0.1875	1345
			150.92	4.46993e-05	1345
			150.923	0.000297619	1345
			150.927	0.000284252	1345
			150.938	0.000349681	1346
			150.948	0.000208262	1346
			150.987	5.05562e-05	1353
			150.991	0.000958926	1354
			151.005	0.000205729	1356
			151.044	2.60821e-05	1356
			151.066	9.04384e-05	1358
			151.091	3.97185e-05	1358
			151.094	0.000301159	1358
			151.099	0.000220211	1358
			151.103	0.000239097	1359
			151.103	0.1	1359
			151.109	0.000161734	1359
			151.111	0.000417449	1359
			151.125	7.33079e-05	1359
			151.133	0.000130227	1359
			151.144	0.000434665	1360
			151.144	0.121951	1360
			151.148	0.00352754	1371
			151.148	6	1374
			151.148	1	1374
			151.148	0.15748	1376
			151.148	0.0377358	1376
			151.169	9.54221e-05	1376
			151.171	0.000364924	1376
			151.177	0.000542869	1376
			151.179	0.000475896	1376
			151.181	0.00270051	1377
			151.181	0.103093	1377
			151.184	0.000315537	1377
			151.212	3.55577e-05	1377
			151.212	0.789474	1378
			151.221	0.000112873	1378
			151.227	0.00015999	1378
			151.235	0.000137684	1378
			151.251	6.25857e-05	1378
			151.304	1.87369e-05	1378
			151.316	7.95957e-05	1378
			151.338	0.000280188	1380
			151.338	1.17647	1380
			151.349	0.000532005	1382
			151.363	0.000508381	1390
			151.369	0.000159916	1390
			151.376	0.000154567	1390
			151.376	0.2	1390
			151.379	0.00026434	1390
			151.495	8.63673e-06	1390
			151.536	4.85057e-05	1390
			151.558	4.67803e-05	1390
			151.562	0.00047784	1390
			151.562	5	1392
			151.567	0.000995679	1392
			151.567	7	1394
			151.567	0.526316	1398
			151.591	4.14223e-05	1398
			151.602	9.59997e-05	1398
			151.625	4.32891e-05	1398
			151.636	9.06331e-05	1398
			151.649	7.30257e-05	1398
			151.663	7.345e-05	1398
			151.685	0.000138491	1410
			151.685	0.00147102	1412
			151.685	2	1413
			151.733	0.00010475	1414
			151.733	12	1417
			151.757	4.13544e-05	1417
			151.762	0.000396134	1417
			151.765	0.000436586	1417
			151.778	7.48531e-05	1417
			151.78	0.000965391	1418
			151.78	0.217391	1418
			151.78	45	1429
			151.817	2.74103e-05	1429
			151.83	0.000148183	1430
			151.83	4.16667	1431
			151.86	3.34777e-05	1431
			151.863	0.000348894	1432
			151.871	0.000124011	1432
			151.939	1.4761e-05	1432
			151.942	0.00215087	1439
			151.944	0.000462535	1439
			152.006	1.62637e-05	1439
			152.013	0.000270588	1439
			152.029	0.000433772	1443
			152.029	4.07407	1451
			152.029	3.33333	1454
			152.029	0.272727	1456
			152.071	0.000168595	1466
			152.071	0.4	1468
			152.077	0.000644621	1470
			152.082	0.000192223	1470
			152.087	0.000199263	1470
			152.095	0.000121315	1470
			152.099	0.00148148	1472
			152.099	0.25	1472
			152.124	3.98525e-05	1472
			152.137	0.000155909	1472
			152.147	9.36549e-05	1472
			152.176	3.45781e-05	1472
			152.201	3.96836e-05	1472
			152.201	0.192308	1472
			152.218	6.01522e-05	1472
			152.223	0.0001999	1472
			152.238	0.00020339	1473
			152.238	1.48148	1477
			152.238	1.13208	1479
			152.244	0.000154959	1479
			152.253	0.000112632	1479
			152.291	2.63529e-05	1479
			152.298	0.000282969	1479
			152.305	0.00027787	1479
			152.333	7.34694e-05	1479
			152.354	4.6277e-05	1479
			152.371	6.04924e-05	1479
			152.375	0.00022303	1479
			152.378	0.000311575	1479
			152.378	0.217391	1479
			152.381	0.00163121	1480
			152.392	9.54627e-05	1480
			152.398	0.000794218	1482
			152.401	0.000342853	1482
			152.404	0.00190498	1485
			152.404	0.5	1485
			152.404	1.66667	1486
			152.407	0.000268853	1486
			152.407	1.53846	1486
			152.407	0.227273	1487
			152.419	0.000171652	1487
			152.43	9.6115e-05	1487
			152.457	7.33458e-05	1487
			152.49	6.03633e-05	1487
			152.496	0.000345501	1487
			152.497	0.000804441	1487
			152.501	0.000250941	1487
			152.506	0.000208694	1487
			152.508	0.00633914	1502
			152.508	0.0322581	1502
			152.512	0.0002738	1502
			152.515	0.000265993	1503
			152.52	0.000234687	1503
			152.525	0.000190136	1503
			152.528	0.000357066	1503
			152.554	3.8046e-05	1503
			152.557	0.000606888	1504
			152.564	0.000321223	1510
			152.564	0.00691722	1511
			152.574	9.96155e-05	1511
			152.594	0.000244538	1512
			152.605	0.000186518	1512
			152.61	0.000602361	1512
			152.61	3.07692	1513
			152.613	0.000305418	1524
			152.628	0.000134686	1525
			152.65	4.60356e-05	1525
			152.657	0.000133517	1525
			152.661	0.000325754	1525
			152.688	3.58658e-05	1525
			152.695	0.000144959	1525
			152.696	0.000907441	1525
			152.7	0.00100566	1526
			152.705	0.000958589	1530
			152.725	0.000489548	1534
			152.725	5	1534
			152.735	9.58084e-05	1534
			152.749	0.000223052	1535
			152.749	5	1538
			152.761	0.000242252	1539
			152.763	0.00144561	1539
			152.765	0.00142369	1540
			152.791	3.75446e-05	1540
			152.8	0.00011658	1540
			152.806	0.000155082	1541
			152.813	0.000472679	1541
			152.813	1.13208	1543
			152.824	9.11893e-05	1543
			152.824	2.89474	1559
			152.824	0.0869565	1559
			152.824	0.344828	1559
			152.845	4.68038e-05	1559
			152.845	0.428571	1559
			152.872	0.000183835	1561
			152.879	0.000315472	1561
			152.896	0.000114289	1561
			152.898	0.00104085	1561
			152.949	1.95276e-05	1561
			152.962	0.000162816	1561
			152.966	0.000469848	1561
			152.971	0.00121401	1563
			152.972	0.000861549	1563
			152.972	0.285714	1563
			152.985	7.50796e-05	1563
			152.992	0.000141377	1563
			153.003	0.000187406	1563
			153.003	0.2	1563
			153.005	0.000458148	1563
			153.032	0.000188063	1566
			153.034	0.000946611	1566
			153.046	0.000160061	1566
			153.046	1	1567
			153.046	0.4	1577
			153.047	0.0114613	1577
			153.051	0.000214348	1577
			153.085	0.00035818	1587
			153.085	0.571429	1589
			153.085	0.127389	1591
			153.132	2.1419e-05	1591
			153.14	0.000247957	1591
			153.174	2.92018e-05	1591
			153.199	0.000278025	1594
			153.243	2.29088e-05	1594
			153.281	5.18974e-05	1594
			153.329	0.000125565	1597
			153.366	5.37097e-05	1597
			153.403	2.72145e-05	1597
			153.403	0.1	1597
			153.422	0.000216827	1598
			153.48	3.44315e-05	1599
			153.486	0.000327038	1600
			153.486	0.00320307	1600
			153.493	0.000407825	1600
			153.494	0.00113033	1600
			153.495	0.00127877	1600
			153.533	5.21753e-05	1600
			153.542	0.000481522	1601
			153.542	1.42857	1604
			153.558	6.1765e-05	1604
			153.575	0.000171003	1606
			153.581	0.000176128	1606
			153.585	0.000240385	1606
			153.588	0.000362608	1606
			153.604	6.08498e-05	1606
			153.641	2.76883e-05	1606
			153.642	0.0062978	1609
			153.645	0.00027933	1609
			153.659	7.54472e-05	1609
			153.673	7.11303e-05	1609
			153.675	0.00201684	1610
			153.698	4.2058e-05	1610
			153.701	0.000335852	1611
			153.701	0.412371	1612
			153.706	0.000845344	1614
			153.71	0.00117961	1615
			153.747	5.48539e-05	1615
			153.772	3.98851e-05	1615
			153.772	4.19355	1624
			153.772	4.28571	1625
			153.791	5.26413e-05	1625
			153.803	8.30048e-05	1625
			153.835	3.10953e-05	1625
			153.849	7.43948e-05	1625
			153.85	0.00111093	1625
			153.85	2.94118	1627
			153.85	0.0526316	1627
			153.863	0.000243998	1627
			153.863	0.0510204	1627
			153.91	4.26071e-05	1627
			153.924	7.03235e-05	1627
			153.948	4.1603e-05	1627
			153.949	0.00349773	1632
			153.949	1	1633
			153.949	0.243902	1634
			153.953	0.000240304	1635
			153.965	0.000265304	1635
			153.992	7.46413e-05	1635
			154.011	0.00010393	1635
			154.021	9.50498e-05	1635
			154.023	0.000670736	1635
			154.067	2.24386e-05	1635
			154.076	0.000110904	1635
			154.098	4.64113e-05	1635
			154.109	8.82262e-05	1635
			154.12	0.000182354	1635
			154.123	0.000372426	1635
			154.132	0.000223471	1635
			154.19	1.70684e-05	1635
			154.197	0.000428902	1636
			154.206	0.000238715	1636
			154.23	4.21994e-05	1636
			154.251	9.21171e-05	1637
			154.251	2	1637
			154.255	0.00027664	1637
			154.286	0.000129726	1638
			154.308	4.49843e-05	1638
			154.315	0.000291121	1638
			154.336	9.64585e-05	1638
			154.336	4	1639
			154.342	0.000148496	1639
			154.392	8.06862e-05	1642
			154.458	1.5042e-05	1642
			154.464	0.000185874	1642
			154.467	0.00329046	1649
			154.467	8	1650
			154.475	0.000121613	1650
			154.503	0.000217142	1655
			154.506	0.00102888	1656
			154.535	6.86643e-05	1656
			154.542	0.000146793	1656
			154.545	0.000281936	1656
			154.556	0.00018093	1656
			154.568	8.48673e-05	1656
			154.568	0.322581	1657
			154.572	0.000531237	1657
			154.606	2.91238e-05	1657
			154.642	0.000138413	1658
			154.642	0.588235	1658
			154.669	0.000189919	1659
			154.669	#DIV/0!	1659
			154.686	5.74564e-05	1659
			154.689	0.00113314	1660
			154.733	0.000203415	1664
			154.775	2.37569e-05	1664
			154.78	0.00020829	1664
			154.842	1.6187e-05	1664
			154.866	4.08277e-05	1664
			154.875	0.000467301	1665
			154.959	1.18227e-05	1665
			154.966	0.000781189	1666
			154.985	0.000105832	1666
			154.987	0.000360855	1666
			155.012	4.05334e-05	1666
			155.023	0.00017745	1666
			155.033	0.000207831	1666
			155.034	0.00116891	1666
			155.103	1.43924e-05	1666
			155.11	0.000292453	1666
			155.122	0.000255711	1666
			155.143	0.000139346	1666
			155.231	1.14538e-05	1666
			155.27	2.56085e-05	1666
			155.293	8.55384e-05	1666
			155.305	0.000175382	1667
			155.324	5.06701e-05	1667
			155.363	5.15095e-05	1667
			155.374	0.000181562	1667
			155.381	0.000141854	1667
			155.438	3.54423e-05	1667
			155.444	0.000329354	1667
			155.447	0.00101392	1668
			155.449	0.00038625	1668
			155.477	7.22186e-05	1669
			155.516	5.10169e-05	1669
			155.579	4.75513e-05	1669
			155.579	0.461538	1670
			155.582	0.000314189	1670
			155.593	0.000480922	1672
			155.593	5	1678
			155.611	5.46508e-05	1678
			155.62	0.000218369	1678
			155.624	0.000518309	1678
			155.624	0.138889	1678
			155.66	2.8197e-05	1678
			155.677	0.000113336	1678
			155.68	0.000749064	1678
			155.686	0.000498025	1679
			155.69	0.000876175	1682
			155.697	0.000329056	1683
			155.715	0.000111027	1683
			155.731	6.23675e-05	1683
			155.739	0.000124712	1683
			155.741	0.000356062	1683
			155.756	6.81464e-05	1683
			155.76	0.000577201	1683
			155.788	6.94669e-05	1684
			155.847	1.71485e-05	1684
			155.856	0.0003382	1685
			155.874	0.000323062	1687
			155.876	0.00173702	1688
			155.886	0.000205055	1688
			155.918	3.15694e-05	1688
			155.926	0.000587682	1689
			155.928	0.000559503	1689
			155.935	0.000291036	1689
			155.937	0.0015444	1690
			155.957	0.00019471	1691
			155.964	0.000313735	1691
			155.974	0.000188168	1691
			155.983	0.000352671	1692
			156.032	4.05774e-05	1692
			156.035	0.00110294	1693
			156.04	0.000374308	1693
			156.048	0.000138639	1693
			156.058	0.000282851	1694
			156.076	0.000110564	1695
			156.092	0.000130317	1695
			156.132	4.9849e-05	1695
			156.175	2.3202e-05	1695
			156.18	0.000182276	1695
			156.188	0.000135051	1695
			156.205	5.72715e-05	1695
			156.221	6.13599e-05	1695
			156.234	8.20015e-05	1695
			156.261	3.62042e-05	1695
			156.29	0.000103536	1698
			156.327	2.72179e-05	1698
			156.328	0.00418877	1699
			156.361	3.02453e-05	1699
			156.375	0.00105828	1711
			156.375	0.342857	1713
			156.384	0.000109824	1713
			156.4	0.000186881	1713
			156.404	0.00120677	1716
			156.416	0.000167029	1716
			156.46	6.90377e-05	1718
			156.464	0.000213803	1718
			156.493	7.09036e-05	1718
			156.567	2.68207e-05	1718
			156.574	0.000849654	1721
			156.64	1.5294e-05	1721
			156.671	3.19104e-05	1721
			156.695	0.000211705	1725
			156.695	0.15873	1725
			156.695	0.0520833	1725
			156.727	3.06177e-05	1725
			156.754	3.80063e-05	1725
			156.767	0.000146935	1725
			156.768	0.000900252	1725
			156.779	8.92698e-05	1725
			156.814	0.000142829	1727
			156.82	0.00283554	1734
			156.82	0.804598	1738
			156.827	0.000271987	1738
			156.853	3.93437e-05	1738
			156.922	2.86257e-05	1738
			156.931	0.000116263	1738
			156.934	0.00104562	1739
			156.943	0.000109335	1739
			156.943	0.266667	1739
			156.943	0.00410678	1739
			156.947	0.000603628	1739
			156.947	0.0034153	1740
			156.983	0.000113175	1741
			157.03	2.10803e-05	1741
			157.049	0.000162177	1742
			157.061	0.000320726	1743
			157.075	0.000143277	1743
			157.131	1.78209e-05	1743
			157.148	0.000122859	1743
			157.16	8.17261e-05	1743
			157.19	0.000195931	1745
			157.19	0.0694444	1745
			157.201	9.94224e-05	1745
			157.208	0.000138057	1745
			157.212	0.000232623	1745
			157.233	4.80261e-05	1745
			157.239	0.000345811	1745
			157.25	0.000176484	1745
			157.271	4.73738e-05	1745
			157.277	0.000347427	1745
			157.284	0.000284596	1745
			157.323	0.000126601	1747
			157.327	0.000316606	1747
			157.342	6.33826e-05	1749
			157.363	0.000242388	1750
			157.363	0.37037	1750
			157.383	9.93433e-05	1750
			157.403	4.91181e-05	1750
			157.413	0.000439213	1753
			157.479	3.00572e-05	1753
			157.489	0.000289626	1754
			157.493	0.000282302	1754
			157.495	0.000919879	1754
			157.499	0.000265322	1754
			157.502	0.000323855	1754
			157.507	0.000631912	1756
			157.511	0.000671336	1757
			157.514	0.000647249	1758
			157.522	0.000387097	1758
			157.527	0.00135922	1763
			157.533	0.00016965	1768
			157.541	0.0002515	1768
			157.548	0.000285984	1768
			157.553	0.000213844	1768
			157.555	0.00166085	1769
			157.57	0.000936204	1778
			157.573	0.000532028	1778
			157.576	0.00103563	1778
			157.58	0.000583737	1778
			157.583	0.000635566	1778
			157.588	0.000209218	1778
			157.59	0.000730514	1778
			157.593	0.000631273	1778
			157.596	0.00191424	1782
			157.602	0.000325627	1782
			157.604	0.00339888	1787
			157.606	0.000927644	1787
			157.61	0.000267752	1787
			157.613	0.00170126	1790
			157.617	0.000555478	1790
			157.623	0.00015519	1790
			157.626	0.00124636	1790
			157.629	0.000528471	1791
			157.632	0.000405927	1791
			157.642	0.000203562	1791
			157.645	0.00172936	1795
			157.645	0.0265487	1795
			157.653	0.000269924	1795
			157.666	7.4151e-05	1795
			157.672	0.000521785	1796
			157.682	0.000194571	1796
			157.685	0.000309243	1796
			157.697	0.00117501	1808
			157.708	0.000378018	1810
			157.71	0.000394742	1810
			157.712	0.000542682	1810
			157.716	0.00071053	1811
			157.731	6.88407e-05	1811
			157.734	0.00174429	1813
			157.74	0.000604887	1814
			157.744	0.000247103	1814
			157.75	0.000196665	1814
			157.77	0.000145636	1814
			157.799	0.000104542	1815
			157.806	0.00142146	1822
			157.813	0.000448665	1823
			157.816	0.000298775	1823
			157.826	9.68026e-05	1823
[truncated: 2,912 more rows]

## Sheet: Square opening
Time	Deviator Stress		Time	AE count rate	Accumulated AE energy
0	0.40742		0	0	0
1.2	0.704973		1	1e-06	0
2.4	1.10325		2	2e-06	0
3.6	1.61595		3	1e-06	1
4.9	1.86774		4	2e-06	2
6.1	1.88604		4.84361	2.37077e-06	2
7.3	2.3896		7.32884	4.82852e-06	4
8.5	2.81532		7.32885	0.078125	4
9.7	3.2136		10.0823	3.63179e-07	4
11	3.26395		10.7727	1.44849e-06	4
12.2	3.59356		12.6738	3.15605e-06	4
13.4	3.9552		12.8087	2.96442e-05	4
14.6	4.34432		13.1379	1.51878e-05	4
15.8	4.45417		13.3489	4.73921e-06	4
17.1	4.64187		14.5607	1.65056e-06	5
18.3	5.20493		14.5607	1.2	10
19.5	5.39261		14.8583	2.35218e-05	11
20.7	5.8321		17.9149	2.61722e-06	11
21.9	6.16169		18.7882	1.14512e-06	11
23.1	6.42261		21.2633	4.04021e-07	11
24.4	6.76596		21.7132	1.11146e-05	12
25.6	7.21457		21.7132	2.5	12
26.8	7.50298		21.9938	3.56316e-06	12
28	7.87377		24.9428	3.73011e-06	14
29.2	7.98365		24.9428	0.129032	14
30.5	8.55587		25.3639	1.66249e-05	14
31.7	8.92667		25.9121	7.29701e-06	14
32.9	9.12808		26.702	1.13927e-05	15
34.1	9.48516		29.4775	1.08089e-06	15
35.3	9.49889		30.343	1.15547e-06	15
36.6	9.98871		31.6936	2.22119e-06	15
37.8	10.4053		32.0173	9.26874e-06	15
39	10.9043		32.2509	8.55941e-06	15
40.2	11.0553		33.5039	7.98122e-07	15
41.4	11.3529		34.778	7.84864e-07	15
42.6	11.8702		34.8432	0.000107356	15
43.9	12.3554		35.1852	2.33878e-05	15
45.1	12.685		36.5556	7.29719e-07	15
46.3	12.6621		36.9334	2.64708e-06	15
47.5	13.0055		37.0044	1.40768e-05	15
48.7	13.4495		37.0097	0.000188651	16
50	13.8295		37.0116	0.00214454	17
51.2	14.1087		37.0122	0.0592334	31
52.4	14.008		37.0148	0.000382263	31
53.6	14.4017		37.0156	0.0012566	31
54.8	14.6397		37.0187	0.00129036	31
56.1	15.0197		37.0206	0.00208322	31
57.3	15.4546		37.0292	0.00104813	32
58.5	15.7155		37.034	0.00311902	34
59.7	15.9764		37.0457	8.52784e-05	34
60.9	16.3243		37.1135	7.38114e-05	34
62.1	16.48		37.1691	1.79803e-05	34
63.4	16.6951		37.2069	7.92889e-05	34
64.6	16.5716		37.2123	0.00129414	34
65.8	17.0751		37.2123	0.0666667	34
67	17.2994		37.2528	7.41413e-05	34
68.3	17.4688		37.2625	0.00103307	35
69.5	17.8259		37.2926	6.65026e-05	35
70.7	16.1092		37.3392	0.000364472	37
71.9	11.9526		37.7094	2.70162e-06	37
73.1	12.241		37.8624	6.5321e-06	37
74.4	12.4287		37.9705	1.85015e-05	37
75.6	12.6759		38.8239	2.34377e-06	37
76.8	12.9002		38.8861	1.60819e-05	37
78	13.2389		38.9293	4.62153e-05	37
79.2	13.5777		38.9293	0.689655	37
80.4	13.9531		38.9616	6.20748e-05	37
81.7	14.1407		38.9774	0.00012598	37
82.9	14.4108		39.0069	0.000101933	37
84.1	14.7771		39.0763	1.44038e-05	37
85.3	15.0975		39.1898	7.04558e-05	38
86.5	15.4637		39.2548	6.15825e-05	38
87.8	15.5461		39.2548	0.0689655	38
89	15.9032		39.3975	4.90564e-05	38
90.2	16.2282		39.8067	7.33146e-06	38
91.4	16.5853		39.8615	3.65193e-05	38
92.6	16.6814		40.4168	1.80062e-06	38
93.9	16.6677		40.8028	2.59102e-06	38
95.1	17.0293		40.9342	7.60605e-06	38
96.3	17.4688		41.2283	1.36014e-05	38
97.5	17.803		41.5101	1.41977e-05	38
98.7	17.9449		42.2003	5.79481e-06	38
99.9	17.9861		42.2004	0.047619	38
101.2	18.4851		42.5197	2.19189e-05	38
102.4	18.7597		42.9736	8.8128e-06	38
103.6	19.1626		43.4381	2.15274e-06	38
104.8	19.4876		43.4998	4.86332e-05	38
106	19.4876		43.8295	1.21342e-05	38
107.3	19.8401		43.8362	0.000295727	38
108.5	20.3024		44.1041	3.73312e-06	38
109.7	20.4489		44.1488	0.000134144	38
110.9	20.4764		44.8965	2.67498e-06	38
112.1	20.5863		45.0882	5.21543e-06	38
113.4	20.8472		45.1088	0.000243002	38
114.6	21.25		45.1088	0.0324675	38
115.8	21.4286		45.1364	0.000217341	38
117	21.7994		45.1365	0.078125	38
118.2	21.7444		45.1851	4.1088e-05	38
119.4	21.9596		45.3973	4.71318e-06	38
120.7	21.7856		45.473	3.96439e-05	38
121.9	20.6824		45.636	6.13331e-06	38
123.1	20.6183		45.6505	6.90574e-05	38
124.3	20.7968		45.7664	9.49501e-05	39
125.5	20.9631		45.7664	0.574713	40
126.8	21.0226		46.0023	4.23767e-06	40
128	21.2888		46.047	4.47485e-05	40
129.2	21.3849		46.5183	1.69755e-05	40
130.4	21.7184		46.5183	0.379747	42
131.6	21.8931		46.5485	3.31327e-05	42
132.9	22.0952		46.7452	5.08305e-06	42
134.1	22.3568		46.8029	0.000138624	42
135.3	22.3614		46.8902	2.29297e-05	42
136.5	22.598		47.2091	9.40676e-06	42
137.7	22.7421		47.2091	0.526316	42
138.9	23.1182		47.2143	0.000190712	42
140.2	23.296		47.2423	7.16525e-05	42
141.4	23.4516		47.4579	9.27533e-06	42
142.6	23.6164		48.2996	1.18808e-06	42
143.8	23.7865		48.5591	1.92673e-05	42
145	24.0841		48.6257	1.50057e-05	42
146.3	24.1992		48.833	1.44753e-05	42
147.5	24.3316		49.7698	5.33737e-06	42
148.7	24.5639		50.0847	6.35085e-06	42
149.9	24.6365		50.1365	5.79087e-05	42
151.1	24.8083		50.2648	2.33736e-05	42
152.4	24.9055		50.3618	1.03182e-05	42
153.6	24.7893		50.3722	9.59214e-05	42
154.8	24.8291		50.4374	4.59812e-05	42
156	24.4304		50.6378	9.98338e-06	42
157.2	23.8456		50.8652	2.63851e-05	42
158.4	23.7403		51.6193	1.32595e-06	42
159.6	23.3924		51.6631	2.28274e-05	42
160.8	19.2724		51.9076	4.08987e-06	42
162	14.5024		52.2443	5.64301e-05	47
163.2	-8.5696		52.2788	0.000290541	48
			52.2788	0.190476	48
			52.3526	4.06268e-05	48
			52.4017	4.07739e-05	48
			52.4987	4.12054e-05	48
			52.6386	2.85904e-05	48
			52.7462	9.29804e-06	48
			52.9388	5.19141e-06	48
			53.017	2.55886e-05	48
			53.2885	2.2098e-05	48
			53.3159	0.000364587	50
			53.3159	0.112994	50
			53.5527	2.1115e-05	50
			53.7579	9.7475e-06	50
			53.8735	8.65539e-06	50
			54.2296	1.96534e-05	51
			54.2981	4.37867e-05	51
			54.3325	5.82084e-05	51
			54.3941	4.87272e-05	51
			54.3941	0.111111	51
			54.4744	1.24504e-05	51
			54.7597	3.50467e-06	51
			54.9219	6.16715e-06	51
			55.3351	4.83955e-06	51
			55.596	3.83294e-05	52
			55.5991	0.000981611	52
			55.7634	6.08477e-06	52
			55.8764	7.96991e-05	52
			56.2062	2.12255e-05	52
			56.4354	1.74489e-05	52
			56.4942	0.00011904	52
			56.5388	2.24297e-05	52
			56.6129	0.000107999	53
			56.719	9.42157e-06	53
			56.8259	9.35193e-06	53
			57.1325	6.52423e-06	53
			57.1398	0.000958812	53
			57.1559	0.000248327	53
			57.1559	0.0564972	53
			57.2069	0.00011776	53
			57.2636	0.000158691	53
			57.2711	0.000133115	53
			57.277	0.00151294	54
			57.302	0.000159994	54
			57.3021	0.0645161	55
			57.4633	1.24023e-05	55
			57.7458	3.54005e-06	55
			57.8233	3.86991e-05	55
			58.0777	1.1791e-05	55
			58.0909	7.60179e-05	55
			58.2729	2.19826e-05	55
			58.3066	5.93586e-05	55
			58.5463	4.17135e-05	56
			58.5741	0.000359499	57
			58.5741	0.38961	57
			58.6636	1.11781e-05	57
			58.8456	1.09904e-05	57
			58.8723	7.47935e-05	57
			59.0961	8.93557e-06	57
			59.2446	2.02095e-05	57
			59.2525	0.000250957	57
			59.2892	0.000163494	57
			59.2893	0.052356	57
			59.3242	2.85948e-05	57
			59.584	3.8488e-06	57
			59.6146	3.27197e-05	57
			59.6776	3.17738e-05	57
			59.692	6.93207e-05	57
			59.7423	1.98575e-05	57
			59.7555	0.000152092	57
			59.7795	4.17162e-05	57
			59.8218	2.35958e-05	57
			59.9433	8.23138e-06	57
			60.0749	3.0391e-05	57
			60.138	0.000301108	61
			60.1381	0.327869	61
			60.145	0.00216491	63
			60.145	0.0687285	63
			60.1738	3.47097e-05	63
			60.1966	8.77559e-05	63
			60.225	3.52084e-05	63
			60.2264	0.00574589	64
			60.2525	3.84151e-05	64
			60.2742	0.000413959	65
			60.4541	4.44732e-05	65
			60.4702	6.18326e-05	65
			60.5321	4.85323e-05	65
			60.5529	4.78794e-05	65
			60.6805	3.92001e-05	65
			60.7717	1.09669e-05	65
			60.8098	2.62125e-05	65
			60.8376	7.19709e-05	65
			60.8785	0.000195613	65
			61.0037	3.19495e-05	65
			61.0731	1.44027e-05	65
			61.1161	9.31105e-05	65
			61.2082	7.59839e-05	65
			61.3862	5.62012e-06	65
			61.6624	3.61972e-06	65
			61.725	3.19883e-05	65
			61.8068	4.88797e-05	65
			61.8442	5.34685e-05	65
			61.8678	0.000805365	68
			61.8678	0.196078	68
			61.8711	0.000303389	68
			61.8777	0.00075914	68
			61.9995	8.2072e-06	68
			62.0387	2.55477e-05	68
			62.0436	0.000204625	68
			62.0727	6.8637e-05	68
			62.1095	2.71435e-05	68
			62.1575	2.08464e-05	68
			62.1629	0.000930544	68
			62.1822	0.000103276	68
			62.1869	0.000214578	68
			62.1922	0.000759561	70
			62.1945	0.0845973	138
			62.1952	0.00146306	138
			62.1971	0.00834855	144
			62.2026	0.000182209	144
			62.2036	0.298701	237
			62.2048	0.00084868	237
			62.2074	0.02355	254
			62.2129	0.00145919	255
			62.214	0.00826219	259
			62.2171	0.00455729	263
			62.2171	0.115607	263
			62.2193	0.00268673	264
			62.2204	0.00861821	266
			62.2216	0.0316553	282
			62.2252	0.00282709	282
			62.2262	0.0108129	284
			62.2278	0.000625508	284
			62.2283	0.0133843	284
			62.2335	0.00287588	287
			62.234	0.00428449	287
			62.2375	0.00311262	290
			62.2378	0.00847817	290
			62.24	0.000891623	290
			62.2442	0.000710698	291
			62.2485	0.000235266	291
			62.2531	0.00150732	292
			62.2583	0.000959104	292
			62.2669	0.000468094	292
			62.2748	0.00189777	295
			62.2749	0.0457317	295
			62.2803	0.00056224	295
			62.3033	4.34399e-05	295
			62.3099	0.000757495	296
			62.3145	0.000218331	296
			62.3228	0.000239779	297
			62.3249	0.000474766	297
			62.3249	0.238095	297
			62.3272	0.000445712	297
			62.33	0.0017786	297
			62.3318	0.000535418	297
			62.3327	0.014676	299
			62.3338	0.219749	485
			62.3354	0.0086854	522
			62.3381	0.00327571	523
			62.3436	0.0125184	557
			62.3449	0.000775314	557
			62.3467	0.00107974	557
			62.3526	0.000169912	557
			62.3546	0.00538345	561
			62.3575	0.000355404	562
			62.3601	0.001146	565
			62.3626	0.000390961	565
			62.365	0.000427405	565
			62.3669	0.00571666	569
			62.3696	0.00476487	577
			62.3733	0.000270329	577
			62.3755	0.242803	1325
			62.3805	0.000791249	1326
			62.3831	0.0141248	1445
			62.3915	0.00439874	1461
			62.3932	0.000567054	1461
			62.3963	0.00530891	1467
			62.3966	0.0127632	1467
			62.4026	0.000497834	1467
			62.4035	0.0010491	1467
			62.4106	0.000283086	1467
			62.4143	0.000270709	1467
			62.4175	0.000943456	1467
			62.4197	0.00724342	1472
			62.4224	0.00110607	1473
			62.4262	0.0029232	1480
			62.4331	0.000579458	1480
			62.4358	0.000734268	1480
			62.4413	0.000363491	1482
			62.4441	0.000357015	1482
			62.4464	0.000433557	1482
			62.4502	0.000264271	1482
			62.4551	0.000205074	1482
			62.4567	0.00184934	1482
			62.4602	0.00028715	1482
			62.4624	0.0268746	1514
			62.4627	0.0127714	1514
			62.4657	0.000330437	1514
			62.4669	0.00412882	1514
			62.4689	0.0014976	1515
			62.4736	0.000427232	1515
			62.5016	7.1319e-05	1515
			62.5185	5.92259e-05	1515
			62.5197	0.00351432	1516
			62.5211	0.000714898	1516
			62.5318	0.000185408	1516
			62.541	0.000108906	1516
			62.5479	0.000145724	1516
			62.5546	0.000593622	1516
			62.5546	0.0980392	1516
			62.5581	0.000575457	1518
			62.5582	0.0305344	1518
			62.561	0.00210881	1518
			62.5676	0.000453439	1519
			62.5723	0.00366719	1521
			62.5746	0.0035077	1522
			62.5769	0.126085	1629
			62.5795	0.020899	1646
			62.5871	0.000524178	1646
			62.5918	0.00150311	1649
			62.5918	0.0854701	1649
			62.5944	0.000772708	1649
			62.5996	0.000957579	1650
			62.6017	0.0023504	1651
			62.6141	0.000161546	1651
			62.628	0.00100973	1654
			62.628	0.609756	1654
			62.6656	7.96453e-05	1654
			62.6749	0.00010757	1654
			62.6779	0.0003367	1654
			62.6818	0.00357827	1657
			62.6818	0.333333	1657
			62.7	0.000109972	1657
			62.7778	2.57183e-05	1657
			62.8145	2.72642e-05	1657
			62.8488	0.000203945	1657
			62.9356	6.91288e-05	1657
			63.0615	4.76333e-05	1658
			63.0637	0.000936242	1658
			63.1183	0.00016476	1659
			63.1561	0.000158611	1659
			63.2225	1.50614e-05	1659
			63.3224	7.00783e-05	1659
			63.4969	5.73094e-06	1659
			63.6002	5.8073e-05	1659
			63.6002	0.0884956	1659
			63.6316	0.000191389	1659
			63.7136	1.21942e-05	1659
			63.8646	6.62407e-06	1659
			64.0674	9.85836e-06	1659
			64.328	1.91918e-05	1659
			64.328	0.461538	1659
			64.3494	0.000279271	1659
			64.3509	0.000667468	1659
			64.4156	7.73754e-05	1659
			64.5222	9.37721e-06	1659
			64.5909	1.45539e-05	1659
			64.7008	9.10239e-06	1659
			64.7061	0.00113583	1660
			64.7061	1.09589	1660
			64.9297	8.94224e-06	1660
			65.0553	7.96147e-06	1660
			65.1485	3.22107e-05	1660
			65.742	1.68494e-06	1660
			66.2815	1.85353e-06	1660
			66.7415	2.17357e-06	1660
			66.7788	5.36812e-05	1660
			67.2011	9.47293e-06	1660
			67.2039	0.000354937	1660
			67.2867	1.20717e-05	1660
			67.3211	8.71404e-05	1660
			67.3253	0.000241313	1660
			67.4105	2.34778e-05	1660
			67.4164	0.000334846	1660
			67.4463	6.69319e-05	1660
			67.4547	0.000357953	1660
			67.4806	3.86732e-05	1660
			67.4934	7.81158e-05	1660
			67.4934	0.0869565	1660
			67.5051	0.000768692	1660
			67.511	0.000168087	1660
			67.5258	0.000270852	1660
			67.535	0.0001093	1660
			67.5531	0.00022007	1660
			67.5636	0.000477797	1660
			67.5636	0.0892857	1660
			67.6163	1.89814e-05	1660
			67.6234	0.000140692	1660
			67.6355	8.23893e-05	1660
			67.6379	0.000841114	1660
			67.6401	0.000460681	1660
			67.642	0.0020803	1660
			67.6479	0.000171037	1660
			67.6522	0.000228676	1660
			67.6714	5.20625e-05	1660
			67.6854	7.15113e-05	1660
			67.689	0.000551953	1660
			67.6918	0.000360269	1660
			67.697	0.000387289	1660
			67.6996	0.00642917	1664
			67.7029	0.000309195	1668
			67.7053	0.00121163	1669
			67.7128	0.000668422	1670
			67.7175	0.000852242	1670
			67.7217	0.000238521	1670
			67.7278	0.000493364	1670
			67.7331	0.000378838	1670
			67.7358	0.000363438	1670
			67.7392	0.000589657	1670
			67.7492	0.000100324	1670
			67.7555	0.00125905	1671
			67.7596	0.000246475	1671
			67.7617	0.000475105	1671
			67.7651	0.00087012	1671
			67.7738	0.000345487	1672
			67.7813	0.000133372	1672
			67.7865	0.000384837	1672
			67.7927	0.000970293	1673
			67.794	0.00298663	1673
			67.8083	0.000559754	1673
			67.8083	0.470588	1673
			67.8126	0.000234835	1673
			67.8343	4.60745e-05	1673
			67.8406	0.000157866	1673
			67.8441	0.0002865	1673
			67.8535	0.000318823	1673
			67.8675	0.000285476	1673
			67.8701	0.000394244	1673
			67.8723	0.000453515	1673
			67.8739	0.000606907	1673
			67.8752	0.000774413	1673
			67.9097	0.000290415	1674
			67.9115	0.00107371	1674
			67.9237	0.000163642	1674
			67.958	2.9183e-05	1674
			67.9767	0.000481832	1675
			67.9767	0.13245	1675
			67.9906	0.000215607	1675
			67.9964	0.000865981	1675
			68.004	0.000262892	1675
			68.0211	0.000116802	1675
			68.0479	7.46505e-05	1675
			68.0551	0.00139392	1676
			68.0551	0.148148	1676
			68.074	0.000105647	1676
			68.0761	0.00383601	1677
			68.0761	0.107527	1677
			68.0797	0.000278458	1677
			68.1129	3.01593e-05	1677
			68.1617	0.000122847	1677
			68.1737	0.000167175	1677
			68.1737	0.172414	1677
			68.2244	1.97173e-05	1677
			68.2413	5.93275e-05	1677
			68.2485	0.000138181	1677
			68.2501	0.000629485	1677
			68.2586	0.000354099	1677
			68.2641	0.000724703	1677
			68.2695	0.0023789	1681
			68.2734	0.00103748	1681
			68.2753	0.00265491	1681
			68.2753	0.0952381	1681
			68.2788	0.00254165	1682
			68.2788	0.15748	1682
			68.2949	0.000249248	1682
			68.302	0.000140663	1682
			68.3208	5.31336e-05	1682
			68.3409	0.000198928	1683
			68.3556	6.8184e-05	1684
			68.3592	0.000279166	1684
			68.3663	0.000423986	1684
			68.3739	0.000523677	1684
			68.3837	0.000204731	1684
			68.3888	0.00231727	1687
			68.3894	0.00163319	1687
			68.3919	0.00247219	1688
			68.3925	0.00154512	1688
			68.3966	0.000246318	1688
			68.402	0.000370007	1688
			68.409	0.000142219	1688
			68.4191	0.000297631	1688
			68.4227	0.000828752	1688
			68.4249	0.00374251	1689
			68.4249	0.100503	1689
			68.4289	0.00024854	1689
			68.4351	0.00162467	1690
			68.4351	0.0694444	1690
			68.4432	0.00049087	1691
			68.4432	0.17094	1691
			68.4458	0.00039482	1691
			68.4535	0.000259427	1691
			68.4615	0.00037352	1691
			68.4635	0.00148317	1692
			68.4635	0.0884956	1692
			68.4663	0.00108323	1692
			68.4663	0.033557	1692
			68.4682	0.000547585	1692
			68.4739	0.00276826	1695
			68.4813	0.000270838	1695
			68.4928	0.000348441	1695
			68.5055	0.000472627	1695
			68.5095	0.000757729	1695
			68.514	0.00111185	1695
			68.514	0.0925926	1695
			68.5159	0.00158814	1696
			68.5256	0.000720869	1697
			68.5323	0.000149477	1697
			68.5363	0.00025047	1697
			68.544	0.000129391	1697
			68.5587	0.000135931	1697
			68.5714	0.000313627	1697
			68.5856	0.000141054	1697
			68.5876	0.00256555	1697
			68.5899	0.0034508	1697
			68.6112	4.70438e-05	1697
			68.6141	0.00101095	1697
			68.6244	0.000194941	1697
			68.6285	0.0017135	1697
			68.6341	0.000176423	1697
			68.644	0.000203645	1697
			68.6469	0.00102368	1697
			68.6576	9.34082e-05	1697
			68.6599	0.00263505	1697
			68.6661	0.000159795	1697
			68.6831	0.000117756	1697
			68.6945	0.000175205	1697
			68.6986	0.000494597	1697
			68.7028	0.000470113	1697
			68.7138	9.07383e-05	1697
			68.7293	0.000389342	1697
			68.7383	0.000111111	1697
			68.7444	0.00161525	1698
			68.7467	0.00135111	1698
			68.7521	0.00018319	1698
			68.7629	9.25326e-05	1698
			68.7663	0.000898607	1698
			68.781	0.000678417	1699
			68.781	0.0387597	1699
			68.784	0.000336112	1699
			68.7903	0.000959064	1699
			68.8093	5.26413e-05	1699
			68.8115	0.00975437	1704
			68.8116	0.0112613	1704
			68.8211	0.000315673	1704
			68.829	0.000882746	1706
			68.8317	0.000374644	1706
			68.8348	0.000323488	1706
			68.8397	0.000204939	1706
			68.842	0.010228	1712
			68.8433	0.00244359	1712
			68.8472	0.000254628	1712
			68.8514	0.000236479	1712
			68.8533	0.000541477	1712
			68.8557	0.000406058	1712
			68.8585	0.000355935	1712
			68.8624	0.000257845	1712
			68.8668	0.000227505	1712
			68.8713	0.00154304	1712
			68.8732	0.00376749	1713
			68.876	0.00106857	1713
			68.878	0.000492199	1713
			68.8804	0.000418288	1713
			68.8845	0.000494866	1713
			68.8894	0.000203198	1713
			68.8916	0.00138058	1714
			68.8943	0.000368908	1714
			68.8962	0.00789432	1716
			68.9	0.00105535	1716
			68.9019	0.00405268	1716
			68.9045	0.00425121	1723
			68.9091	0.000868376	1723
			68.9117	0.00192886	1725
			68.9144	0.000369413	1725
			68.9163	0.0067832	1730
			68.9205	0.00143792	1731
			68.9229	0.00083462	1731
			68.9256	0.00412448	1732
			68.9277	0.00329613	1734
			68.9331	0.000918729	1734
			68.935	0.00602311	1737
			68.935	0.175439	1737
			68.9377	0.00111857	1737
			68.9411	0.00203814	1741
			68.9417	0.00173671	1741
			68.9445	0.00494927	1744
			68.9473	0.00580762	1747
			68.9497	0.00483384	1752
			68.9554	0.000710694	1752
			68.9581	0.00361076	1755
			68.9614	0.00245008	1756
			68.9647	0.00423857	1761
			68.9686	0.00615732	1771
			68.9746	0.00200371	1773
			68.9769	0.00434311	1780
			68.9798	0.000342489	1780
			68.981	0.00257555	1780
			68.9835	0.0128195	1793
			68.9835	0.153846	1793
			68.9877	0.0042515	1797
			68.9901	0.0012832	1800
			68.9932	0.00570595	1810
			68.9961	0.00174283	1811
			68.997	0.0340483	1819
			69.0004	0.012415	1842
			69.0073	0.00287109	1854
			69.0118	0.00536229	1862
			69.0153	0.013314	1880
			69.0204	0.00822047	1901
			69.0229	0.00119261	1901
			69.0263	0.0086798	1910
			69.0297	0.00296428	1916
			69.033	0.0196541	1949
			69.0373	0.000234159	1949
			69.0398	0.00117892	1949
			69.0407	2.58966	2704
			69.0439	0.00187021	2704
			69.0481	0.00023955	2704
			69.0509	0.000354799	2704
			69.0534	0.000797448	2704
			69.0554	0.129045	2775
			69.0611	0.00246479	2780
			69.0649	0.00185004	2784
			69.0687	0.000260146	2784
			69.0727	0.000254582	2784
			69.0745	0.000538996	2784
			69.0816	0.0106024	2828
			69.0828	0.000868734	2828
			69.0878	0.00039295	2828
			69.0904	0.00704033	2839
			69.0945	0.000491183	2839
			69.096	0.428146	3065
			69.0967	0.00139121	3065
			69.0987	0.0226552	3076
			69.1029	0.0349526	3107
			69.1099	0.000288567	3107
			69.1131	0.00184917	3108
			69.1132	60.3915	8200
			69.1169	0.00161551	8201
			69.1216	0.00150499	8204
			69.1244	0.188484	8354
			69.1452	0.000144143	8354
			69.1487	0.000284616	8355
			69.1516	0.000349553	8355
			69.1553	0.131136	8760
			69.1713	0.000934871	8764
			69.1743	0.000331378	8764
			69.1776	0.000606962	8764
			69.1795	0.00847144	8766
			69.1828	0.000612895	8766
			69.1853	0.00396354	8768
			69.1918	0.000154302	8768
			69.1937	0.00518672	8770
			69.1985	0.000629683	8770
			69.2009	0.0012337	8770
			69.2052	0.000706082	8770
			69.2072	0.144704	9058
			69.2078	0.00162946	9058
			69.2114	0.00305938	9061
			69.216	0.000653709	9061
			69.2232	0.00068825	9062
			69.2274	0.00241005	9068
			69.2305	0.00791089	9086
			69.2312	0.00321027	9086
			69.2339	0.034621	9149
			69.2339	0.269058	9150
			69.2378	0.00103093	9150
			69.2426	0.00124813	9153
			69.243	0.00248447	9153
			69.2452	0.00275545	9157
			69.2479	0.0129846	9183
			69.2482	0.00285307	9183
			69.2509	0.000376818	9183
			69.2525	0.0182827	9213
			69.2542	0.000577634	9213
			69.2565	0.0132258	9239
			69.2604	0.000515903	9239
			69.2633	0.000687569	9239
			69.2646	0.00145666	9239
			69.2659	0.00319107	9240
			69.2687	0.00210578	9244
			69.2691	0.00259471	9244
			69.2719	0.0249541	9286
			69.2725	0.00816327	9286
			69.2752	0.00110648	9286
			69.2786	0.00866051	9312
			69.2808	0.000457938	9312
			69.2844	0.000275938	9312
			69.2868	0.00292202	9317
			69.2896	0.0007249	9317
			69.2917	0.00631221	9327
			69.2917	0.555556	9327
			69.294	0.000423101	9327
			69.296	0.00103242	9327
			69.2975	0.000670781	9327
			69.2985	0.00199501	9327
			69.3002	0.00115707	9327
			69.3003	0.174292	9339
			69.303	0.033019	9383
			69.31	0.000575018	9384
			69.3124	0.00574312	9400
			69.3174	0.00178926	9406
			69.3218	0.000230346	9406
			69.3241	0.00306118	9407
			69.3271	0.000332502	9408
			69.3295	0.000814564	9408
			69.3318	0.00314084	9410
			69.334	0.00132042	9410
			69.3374	0.00116949	9413
			69.3396	0.00772376	9425
			69.3417	0.000955019	9425
			69.3438	0.000480584	9425
			69.346	0.000901917	9425
			69.3478	0.00110779	9425
			69.3503	0.00823282	9434
			69.3543	0.00148013	9436
			69.3567	0.00126035	9436
			69.3627	0.000500275	9437
			69.3644	0.00116973	9437
			69.3666	0.000454194	9437
			69.3692	0.00351892	9439
			69.3728	0.000278288	9439
			69.3762	0.00205291	9439
			69.3771	0.0021846	9439
			69.3783	0.00240038	9439
			69.3805	0.00182174	9439
			69.3825	0.00259376	9443
			69.3848	0.00260496	9443
			69.3871	0.000436491	9443
			69.3893	0.00176991	9444
			69.3922	0.00103817	9444
			69.3931	0.00219178	9444
			69.3954	0.000882496	9444
			69.3954	0.0632911	9444
			69.3978	0.00333236	9451
			69.3982	0.00827586	9451
			69.4007	0.00196657	9451
			69.4052	0.00539847	9462
			69.4094	0.000233519	9462
			69.4113	0.000549058	9462
			69.4139	0.00186783	9463
			69.4171	0.00410937	9470
			69.4171	0.0403226	9470
			69.4251	0.00175252	9475
			69.4359	9.29385e-05	9475
			69.4436	0.000129096	9475
			69.4465	0.00171804	9476
			69.4509	0.000226927	9476
			69.4528	0.00107285	9476
			69.4592	0.000932821	9479
			69.4621	0.000352336	9479
			69.4644	0.00425767	9481
			69.4665	0.00438063	9482
			69.4687	0.000901917	9483
			69.4741	0.000366919	9483
			69.4777	0.000565339	9483
			69.4811	0.00231428	9487
			69.4875	0.000312086	9487
			69.4905	0.0013459	9488
			69.493	0.000406471	9488
			69.4978	0.000413796	9489
			69.5004	0.000767224	9489
			69.5031	0.000744131	9489
			69.5052	0.0014561	9490
			69.5085	0.00390895	9495
			69.5133	0.00124875	9497
			69.5157	0.000410391	9497
			69.5212	0.000367242	9497
			69.5235	0.00170054	9498
			69.5272	0.000538459	9498
			69.5291	0.000542064	9498
			69.5392	9.93818e-05	9498
			69.542	0.0014277	9498
			69.5456	0.000545762	9498
			69.5491	0.000287241	9498
			69.5514	0.00219154	9500
			69.5554	0.00049516	9500
			69.5624	0.00115176	9501
			69.5644	0.00196435	9501
			69.5657	0.000769823	9501
			69.5672	0.00263591	9501
			69.5717	0.000224593	9501
			69.5729	0.000824878	9501
			69.5769	0.000497154	9501
			69.5788	0.00366915	9503
			69.5831	0.00209585	9518
			69.5831	0.327869	9519
			69.5867	0.000282111	9534
			69.5902	0.000849017	9534
			69.592	0.00327047	9537
			69.601	0.000110998	9537
			69.6039	0.000350816	9537
			69.6059	0.00549808	9541
			69.6126	0.000445944	9543
			69.6137	0.000951475	9543
			69.6199	0.000161246	9545
			69.6271	0.000413434	9545
			69.6352	0.0011106	9546
			69.6417	0.000311536	9546
			69.6438	0.00418216	9552
			69.6439	0.0207039	9552
			69.649	0.000192979	9552
			69.6801	0.000128967	9552
			69.6841	0.000491075	9552
			69.6898	0.000176607	9552
			69.6924	0.00546128	9568
			69.6924	0.150943	9569
			69.6974	0.000400761	9569
			69.7002	0.000718856	9569
			69.7043	0.00169295	9569
			69.7094	0.00019497	9569
			69.7186	0.000108589	9569
			69.7204	0.000554539	9569
			69.7288	0.000119232	9569
			69.7333	0.00200906	9570
			69.7409	0.000262529	9571
			69.7466	0.000177296	9571
			69.7547	0.00110096	9577
			69.7555	0.00135044	9577
			69.7613	0.00103505	9580
			69.7683	0.000566091	9581
			69.7978	6.78327e-05	9581
			69.8066	0.00056982	9581
			69.8077	0.0026738	9581
			69.8102	0.000408664	9581
			69.8539	6.85968e-05	9581
			69.8633	0.000639318	9581
			69.8816	0.000326886	9582
			69.8907	0.00109984	9584
			69.8923	0.00188703	9584
			69.8932	0.00354652	9584
			69.895	0.00377094	9585
			69.9002	0.00501611	9590
			69.9335	9.01713e-05	9590
			69.9366	0.00225102	9591
			69.9446	0.000125214	9591
			69.9494	0.000831134	9592
			69.9552	0.000689655	9592
			69.9582	0.00166434	9592
			69.9795	0.000375115	9592
			69.9866	0.000852006	9595
			69.9895	0.000340159	9595
			69.9915	0.00148134	9596
			70.0231	0.000347952	9598
			70.0232	0.0352113	9598
			70.0375	0.000139069	9598
			70.0375	4	9598
			70.0498	8.17374e-05	9598
			70.0675	0.000790742	9602
			70.0695	0.000494291	9602
			70.1374	2.94708e-05	9602
			70.1401	0.00148313	9603
			70.1449	0.000828724	9603
			70.1449	0.215054	9603
			70.1562	8.8574e-05	9603
			70.1588	0.000381025	9603
			70.1656	0.000735078	9603
			70.1775	0.000337103	9604
			70.1775	0.0381679	9604
			70.1801	0.00228068	9604
			70.1967	6.027e-05	9604
			70.2056	0.000226086	9604
			70.2336	3.57108e-05	9604
			70.2398	0.000161062	9604
			70.2482	0.00155168	9609
			70.2487	0.00774443	9609
			70.2539	0.000190386	9609
			70.2606	0.000903002	9610
			70.2736	0.000153524	9610
			70.2754	0.00166233	9610
			70.2926	5.83005e-05	9610
			70.2944	0.000540307	9610
			70.2944	0.454545	9610
			70.3211	3.74434e-05	9610
			70.3318	9.38527e-05	9610
			70.336	0.000471531	9610
			70.3564	9.81561e-05	9610
			70.3589	0.000395101	9610
			70.3949	2.78098e-05	9610
			70.4138	0.000264292	9611
			70.4356	9.16141e-05	9611
			70.4736	0.000131619	9612
			70.4918	0.000110111	9612
			70.4984	0.000152237	9612
			70.5317	3.00138e-05	9612
			70.5333	0.00121855	9612
			70.5466	0.000225912	9612
			70.5825	2.78651e-05	9612
			70.5965	7.16076e-05	9612
			70.6142	5.64822e-05	9612
			70.6183	0.000719891	9612
			70.6347	0.00036662	9612
			70.6388	0.0002457	9612
			70.6862	4.21584e-05	9612
			70.689	0.00283236	9616
			70.689	0.0772201	9616
			70.7009	8.47221e-05	9616
			70.7336	0.000122323	9617
			70.7482	6.82072e-05	9617
			70.7631	0.000201076	9617
			70.7857	4.42913e-05	9617
			70.7944	0.0003465	9617
			70.8038	0.00147773	9620
			70.8259	4.52694e-05	9620
			70.8314	0.00182572	9621
			70.861	0.0001015	9621
			70.8711	0.000297059	9621
			70.8914	0.00039286	9621
			70.9706	2.52494e-05	9621
			70.981	0.00174322	9625
			70.9918	0.00046088	9625
			71.006	0.000282097	9626
			71.006	0.0763359	9626
			71.0152	0.000108995	9626
			71.048	0.000121969	9627
			71.0537	0.000528011	9627
			71.07	0.000184006	9629
			71.1166	0.000257549	9630
			71.1234	0.000292248	9630
			71.1356	0.000327488	9630
			71.158	4.47247e-05	9630
			71.1613	0.00120802	9630
			71.1677	0.000471735	9631
			71.1959	7.07401e-05	9631
			71.201	0.000197761	9631
			71.209	0.000124884	9631
			71.2125	0.000282861	9631
			71.2156	0.00161405	9631
			71.2485	6.07724e-05	9631
			71.2868	0.000156663	9632
			71.2869	0.019802	9632
			71.3273	2.4712e-05	9632
			71.3298	0.00205398	9632
			71.3651	0.000169956	9633
			71.377	0.000167718	9633
			71.3851	0.000369868	9633
			71.4474	3.21233e-05	9633
			71.4506	0.000313972	9633
			71.468	0.00137848	9639
			71.468	0.0198807	9639
			71.4993	0.0001597	9639
			71.5348	2.82189e-05	9639
			71.5416	0.000440348	9639
			71.5451	0.000569557	9639
			71.5489	0.0037091	9641
			71.5543	0.000367208	9641
			71.5644	9.93019e-05	9641
			71.5948	9.85717e-05	9641
			71.694	1.00802e-05	9641
			71.7075	0.0017853	9646
			71.7103	0.00107577	9646
			71.7132	0.000335255	9646
			71.7459	6.11866e-05	9646
			71.7744	7.01521e-05	9646
			71.7769	0.00122669	9646
			71.7833	0.00217378	9656
			71.7833	1.23077	9658
			71.7925	0.000217917	9658
			71.8049	0.000161802	9658
			71.8141	0.000543095	9658
			71.8141	0.0540541	9658
			71.8378	0.000295477	9659
			71.8401	0.000433802	9659
			71.8503	9.84707e-05	9659
			71.9179	1.47764e-05	9659
			71.9179	0.181818	9659
			71.9349	0.000176481	9660
			71.9665	0.000158526	9660
			72.0416	9.32175e-05	9660
			72.052	0.000859271	9661
			72.1104	3.4252e-05	9661
			72.4379	3.05388e-06	9661
			72.517	2.52879e-05	9661
			72.5282	8.87548e-05	9661
			72.5805	1.91473e-05	9661
			72.8576	1.44344e-05	9662
			73.0594	4.95604e-06	9662
			73.0923	6.07423e-05	9662
			73.293	9.9627e-06	9662
			73.3669	1.35376e-05	9662
			73.3964	6.77252e-05	9662
			73.4304	0.000176567	9662
			73.4569	3.77418e-05	9662
			73.5404	1.19726e-05	9662
			73.6892	6.71983e-06	9662
			73.7509	9.73351e-05	9663
			73.7509	1.62791	9663
			73.7548	0.000255363	9663
			73.7831	7.06202e-05	9663
			74.0198	5.49387e-05	9670
			74.0198	0.159574	9670
			74.0453	7.82268e-05	9670
			74.0808	5.64705e-05	9670
			74.1281	6.33498e-05	9670
			74.2951	5.98994e-05	9671
			74.389	2.12869e-05	9671
			74.491	8.82903e-05	9676
			74.491	0.149254	9677
			74.5225	3.17093e-05	9677
			74.5705	4.16392e-05	9677
			74.6024	0.000125628	9677
			74.7826	5.54818e-06	9677
			74.7826	2.85714	9677
			74.816	5.99021e-05	9677
			74.816	0.173913	9677
			74.9736	5.07694e-05	9681
			74.9736	1.71429	9682
			75.1432	5.89726e-06	9682
			75.3765	8.57029e-06	9682
			75.3765	1.36364	9682
			75.3998	0.000171701	9682
			75.5364	7.32308e-06	9682
			75.5364	1.42857	9682
			75.6723	7.35778e-06	9682
			75.6891	5.96563e-05	9682
			75.7017	7.92537e-05	9682
			75.7101	0.00083382	9685
			75.7101	0.0325733	9685
			75.8264	3.44023e-05	9687
			75.9778	3.30219e-05	9689
			75.9778	0.0408163	9689
			76.007	3.42527e-05	9691
			76.2549	3.6308e-05	9692
			76.5163	7.64965e-06	9692
			76.5721	3.58872e-05	9692
			76.7051	7.51923e-06	9692
			76.8997	2.56831e-05	9692
			77.0557	6.41314e-06	9692
			77.0648	0.000767712	9692
			77.1094	4.48079e-05	9692
			77.2321	8.15081e-06	9692
			77.5167	1.05425e-05	9693
			77.5167	0.0353357	9693
			77.703	5.36826e-06	9694
			77.7094	0.00125288	9695
			77.7222	7.8139e-05	9695
			77.7582	0.00013888	9696
			77.7636	0.000184904	9697
			78.0925	3.04008e-06	9697
			78.2041	1.79231e-05	9697
			78.6528	8.91553e-06	9697
			78.7444	3.27536e-05	9698
			78.8948	2.65876e-05	9698
			78.9506	1.79268e-05	9698
			79.3148	5.49107e-06	9698
			79.8244	1.76604e-05	9699
			79.8749	3.96415e-05	9699
			80.0143	1.4348e-05	9699
			80.1607	6.83072e-06	9699
			80.1675	0.000145975	9699
			80.304	2.93074e-05	9699
			80.3967	5.39226e-05	9700
			80.3968	0.0465116	9700
			80.7592	2.48341e-05	9700
			81.015	1.9546e-05	9703
			81.015	0.0197239	9703
			81.5488	1.87359e-06	9703
			81.575	0.000114373	9704
			81.6585	3.59094e-05	9704
			81.8329	1.72003e-05	9704
			82.1804	2.87845e-06	9704
			82.247	3.00214e-05	9704
			83.0279	1.28057e-06	9704
			83.0352	0.000135906	9704
			83.121	1.16584e-05	9704
			83.4039	7.069e-06	9704
			83.5424	2.88826e-05	9704
			83.6091	1.50052e-05	9704
			84.0877	1.88021e-05	9705
			84.6743	1.70476e-06	9705
			85.0036	6.07402e-06	9705
			85.2465	1.64667e-05	9705
			85.4057	6.28252e-06	9705
			86.6218	8.22321e-07	9705
			86.8845	1.5223e-05	9706
			86.9282	0.000137373	9706
			86.9282	0.0275482	9706
			87.2824	5.64691e-06	9707
			88.0816	1.25133e-06	9707
			88.2849	9.83374e-06	9707
			88.285	0.0684932	9707
			88.624	5.89895e-06	9707
			88.9365	3.20003e-06	9707
			89.2975	1.10816e-05	9707
			89.3761	1.27125e-05	9707
			89.5846	3.83651e-05	9709
			89.5847	0.0283286	9709
			89.6421	1.74279e-05	9709
			90.084	6.78876e-06	9709
			90.3071	4.482e-06	9709
			90.3384	3.19161e-05	9709
			90.3887	3.97708e-05	9709
			90.4037	6.64717e-05	9709
			90.4586	1.8214e-05	9709
			91.1159	1.52146e-05	9712
			91.1159	0.0966184	9712
			91.724	1.64467e-06	9712
			91.9504	4.41637e-06	9712
			92.2792	6.08277e-06	9712
			92.2792	0.0540541	9712
			92.2896	0.000766401	9715
			92.2897	0.300752	9715
			92.337	0.000169023	9719
			92.337	0.625	9719
			92.3537	0.000179351	9719
			92.4548	9.89017e-06	9719
			92.5101	3.61873e-05	9720
			92.536	0.000192782	9721
			92.6186	1.2119e-05	9721
			92.6858	1.48659e-05	9721
			92.9221	1.26969e-05	9721
			92.9774	1.80848e-05	9721
			93.0159	5.18819e-05	9721
			93.076	3.32788e-05	9721
			93.7678	2.89097e-06	9721
			93.8695	4.91931e-05	9722
			93.8695	0.0854701	9722
			93.9508	6.14928e-05	9722
			94.4802	1.88908e-06	9722
			94.4827	0.000393856	9722
			94.6063	3.23595e-05	9725
			94.6063	0.280374	9725
			94.7254	2.51977e-05	9725
			94.7394	0.000783515	9726
			94.7431	0.000275923	9726
			95.2339	1.2223e-05	9727
			95.3118	3.855e-05	9727
			95.4151	1.93478e-05	9727
			95.6898	3.64107e-06	9727
			96.7553	1.87701e-06	9727
			97.6621	2.20564e-06	9728
			97.8194	3.17831e-05	9729
			97.995	5.6946e-06	9729
			98.0378	4.67371e-05	9729
			98.0455	0.000257931	9729
			98.2554	1.90552e-05	9729
			98.2773	4.58306e-05	9729
			99.0189	1.34841e-06	9729
			99.4504	9.26872e-06	9729
			100.926	3.38774e-06	9733
			101.096	5.8977e-06	9733
			101.165	7.22425e-05	9734
			102.424	1.5891e-06	9734
			102.424	0.25	9734
			103.152	1.37304e-06	9734
			103.156	0.00117069	9735
			103.171	6.72359e-05	9735
			103.306	3.69817e-05	9736
			104.933	1.22972e-06	9737
			106.025	9.15465e-07	9737
			106.523	4.01705e-06	9737
			106.564	4.82573e-05	9737
			107.094	5.66906e-06	9737
			107.36	7.50985e-06	9737
			107.653	2.04708e-05	9738
			107.685	0.000126638	9738
			107.793	1.85105e-05	9739
			107.811	0.000430027	9740
			107.811	0.277778	9740
			108.031	9.08443e-06	9740
			108.119	2.29297e-05	9740
			108.626	3.94338e-06	9740
			109.232	1.32064e-05	9742
			109.451	4.55272e-06	9742
			109.735	1.05662e-05	9742
			109.803	1.47734e-05	9742
			109.808	0.000353326	9742
			109.929	8.32912e-06	9742
			109.977	4.11972e-05	9742
			110.262	3.51586e-06	9742
			110.391	8.52551e-05	9747
			110.391	0.052356	9747
			110.638	8.09486e-06	9747
			110.686	4.16933e-05	9747
			110.924	1.67709e-05	9748
			111.081	6.38697e-06	9748
			111.216	0.000103601	9754
			111.216	0.119048	9754
			111.233	0.000520939	9755
			111.233	0.0210526	9755
			111.548	1.58695e-05	9757
			111.548	0.0214133	9757
			111.575	3.78824e-05	9757
			111.982	2.45644e-06	9757
			112.191	4.77261e-06	9757
			112.628	2.28755e-06	9757
			112.642	0.000299222	9758
			112.642	0.0395257	9758
			113.664	2.93553e-06	9758
			113.868	9.79416e-06	9758
			113.877	0.000708968	9759
			113.877	0.047619	9759
			113.99	2.63658e-05	9759
			114.017	3.72569e-05	9760
			114.805	1.26923e-05	9765
			114.805	0.289855	9765
			114.87	1.55151e-05	9765
			115.337	2.14087e-06	9765
			115.358	9.3492e-05	9765
			115.553	2.05333e-05	9765
			115.553	0.03367	9765
			115.649	1.03572e-05	9765
			115.71	8.21736e-05	9765
			116.03	3.12322e-06	9765
			116.122	1.09467e-05	9765
			116.155	0.000424555	9770
			116.155	0.0540541	9770
			116.709	3.60912e-06	9770
			116.709	0.0833333	9771
			117.033	3.08305e-06	9771
			117.171	7.24534e-06	9771
			117.281	7.29207e-05	9772
			117.281	0.010627	9772
			117.292	0.000708203	9773
			117.307	0.000473507	9773
			117.337	0.000267736	9776
			117.337	0.612245	9776
			117.401	3.13403e-05	9776
			117.525	2.41914e-05	9777
			117.928	9.92886e-06	9780
			117.933	0.0012467	9782
			117.94	0.000693577	9786
			117.94	0.0869565	9786
			117.954	0.00123382	9796
			117.954	0.205882	9798
			117.972	0.00085954	9832
			117.972	0.205731	9865
			117.979	0.000755219	9865
			117.991	0.000252802	9866
			117.991	0.123457	9867
			118	0.000102213	9867
			118.014	7.14117e-05	9867
			118.019	0.000234731	9867
			118.028	0.000225454	9867
			118.046	0.000106043	9867
			118.071	0.000644286	9890
			118.072	0.0132371	9893
			118.086	0.000373126	9900
			118.086	0.00376364	9900
			118.089	0.00325998	9903
			118.09	0.0173913	9903
			118.094	0.00173956	9903
			118.094	0.0127714	9903
			118.096	0.00915493	9911
			118.097	0.104302	9921
			118.108	0.000173156	9921
			118.12	0.000162282	9921
			118.16	7.55966e-05	9922
			118.186	0.000271449	9924
			118.186	0.0367647	9924
			118.231	4.45152e-05	9924
			118.231	2	9924
			118.233	0.000502892	9924
			118.274	7.254e-05	9925
			118.292	0.000628482	9927
			118.302	0.000277906	9927
			118.316	0.000503043	9929
			118.327	9.48407e-05	9929
			118.368	0.000391961	9935
			118.368	0.052356	9935
			118.553	1.0825e-05	9935
			118.702	6.03646e-05	9936
			118.735	2.99428e-05	9936
			118.813	1.2906e-05	9936
			118.913	9.99061e-06	9936
			119.051	3.61125e-05	9936
			119.114	6.35755e-05	9937
			119.114	0.0578035	9937
			119.183	1.44053e-05	9937
			119.24	1.782e-05	9937
			119.244	0.000236602	9937
			119.265	0.000240639	9938
			119.265	0.232558	9938
			119.268	0.000865851	9938
			119.307	2.59853e-05	9939
			119.338	0.000354159	9944
			119.338	0.504202	9944
			119.349	0.000169153	9944
			119.356	0.000299765	9944
			119.36	0.000528639	9944
			119.366	0.000852152	9944
			119.366	0.08	9945
			119.368	0.00295946	9959
			119.368	0.0585937	9960
			119.372	0.000473653	9960
			119.378	0.000184366	9960
			119.378	0.212766	9960
			119.385	0.000270981	9960
			119.402	0.000119241	9960
			119.414	0.0001608	9960
			119.419	0.000399122	9960
			119.434	6.65181e-05	9960
			119.444	0.000299724	9960
			119.452	0.000414777	9960
			119.534	3.62572e-05	9960
			119.564	0.00572164	10563
			119.564	14.5714	10627
			119.568	0.016029	10760
			119.577	0.00011946	10760
			119.579	0.00133422	10760
			119.583	0.00154287	10769
			119.583	0.168776	10770
			119.587	0.000272591	10770
			119.588	0.00327065	10770
			119.59	0.000448229	10770
			119.593	0.000596926	10771
			119.596	0.000389636	10771
			119.598	0.000490436	10771
			119.601	0.000333278	10771
			119.606	0.00156685	10776
			119.61	0.000684978	10776
			119.611	0.00577367	10776
			119.613	0.00042757	10776
			119.613	0.0144718	10776
			119.617	0.000248385	10776
			119.617	0.238095	10776
			119.619	0.000975372	10776
			119.619	0.020979	10776
			119.622	0.000706389	10776
			119.631	0.000646991	10776
			119.632	0.0071736	10776
			119.639	0.000135113	10776
			119.641	0.0030954	10776
			119.648	0.000131299	10776
			119.652	0.000504312	10776
			119.652	0.0729927	10776
			119.659	0.000151964	10776
			119.661	0.000418708	10776
			119.661	0.00971817	10776
			119.664	0.00313011	10778
			119.664	0.0166667	10778
			119.669	0.00189482	10779
			119.679	9.65465e-05	10779
			119.692	7.98913e-05	10779
			119.692	0.25	10779
			119.714	4.50126e-05	10779
			119.742	0.000145587	10779
			119.742	0.0666667	10779
			119.765	0.000254698	10780
			119.769	0.00174495	10782
			119.769	0.232558	10782
			119.772	0.00273926	10786
			119.772	0.196078	10787
			119.783	0.000264136	10788
			119.846	4.75604e-05	10788
			119.86	0.000365163	10788
			119.86	0.263158	10788
			119.897	0.000346882	10792
			119.897	0.0837989	10792
			119.939	0.000118478	10792
			119.955	0.000131348	10792
			119.955	0.441176	10792
			120.015	1.65343e-05	10792
			120.127	0.000125735	10795
			120.127	1.42857	10795
			120.146	0.000201298	10795
			120.175	3.48026e-05	10795
			120.357	2.20332e-05	10795
			120.482	7.97941e-06	10795
			120.852	5.40352e-06	10795
			120.905	1.894e-05	10795
			120.905	0.0487805	10795
			120.985	2.49828e-05	10795
			121.002	0.000408807	10795
			121.002	0.04	10795
			121.263	2.3012e-05	10795
			121.307	2.24179e-05	10795
			121.312	0.00147096	10798
			121.594	1.06532e-05	10798
			121.597	0.00294172	10800
			121.597	0.0600601	10800
			121.76	1.22387e-05	10800
			121.766	0.00101726	10801
			121.888	4.081e-05	10801
			121.915	0.000452904	10806
			121.915	0.576923	10807
			121.946	3.18246e-05	10807
			121.992	0.000154414	10808
			121.992	0.0280112	10808
			122.019	0.000109671	10808
			122.029	9.82193e-05	10808
			122.043	7.488e-05	10808
			122.157	0.000131623	10811
			122.157	0.0701754	10811
			122.209	1.90812e-05	10811
			122.248	5.14357e-05	10811
			122.423	2.84986e-05	10812
			122.539	3.46135e-05	10812
			122.585	2.17333e-05	10812
			122.585	0.606061	10812
			122.596	8.69853e-05	10812
			122.935	8.84973e-06	10812
			123.027	3.28888e-05	10812
			123.063	2.76949e-05	10812
			123.065	0.0015024	10813
			123.065	0.08	10813
			123.072	0.000133588	10813
			123.099	0.00071165	10827
			123.099	0.740741	10830
			123.123	4.1204e-05	10830
			123.123	0.0657895	10833
			123.148	8.03245e-05	10833
			123.166	0.00011207	10833
			123.179	0.000714609	10834
			123.195	6.04727e-05	10834
			123.214	0.000206769	10834
			123.229	0.000603318	10836
			123.229	0.03003	10836
			123.262	3.0868e-05	10836
			123.262	0.173913	10836
			123.319	1.75065e-05	10836
			123.354	2.81223e-05	10836
			123.369	0.000210531	10836
			123.419	9.92895e-05	10838
			123.458	2.60018e-05	10838
			123.503	8.71458e-05	10839
			123.515	0.00018045	10839
			123.523	0.000459316	10840
			123.526	0.000310588	10840
			123.567	4.90004e-05	10840
			123.677	1.82322e-05	10840
			123.714	8.072e-05	10840
			123.831	8.57411e-06	10840
			124.095	7.55868e-06	10840
			124.136	4.89678e-05	10841
			124.136	0.0681818	10844
			124.151	0.000407933	10845
			124.151	0.078125	10845
			124.154	0.00036511	10845
			124.21	0.000124778	10848
			124.21	0.0833333	10848
			124.259	0.000328586	10851
			124.287	0.000142652	10851
			124.311	0.000165203	10851
			124.5	1.0595e-05	10851
			124.586	1.15359e-05	10851
			124.611	4.01186e-05	10851
			124.743	3.0328e-05	10852
			124.745	0.00236597	10852
			124.908	6.12943e-06	10852
			124.948	0.000125759	10853
			125.056	2.77761e-05	10853
			125.217	2.49283e-05	10853
			125.309	1.07931e-05	10853
			125.318	0.000114916	10853
			125.469	6.63213e-06	10853
			125.591	8.16626e-06	10853
			125.605	0.000288821	10853
			125.627	0.000370009	10854
			125.661	2.90745e-05	10854
			125.665	0.000242848	10854
			125.672	0.000451488	10854
			125.996	4.62301e-05	10857
			126.085	4.52618e-05	10857
			126.085	1.11111	10857
			126.102	0.000575821	10858
			126.125	0.000130537	10858
			126.205	0.000100407	10859
			126.21	0.00210486	10860
			126.277	0.000134959	10863
			126.277	0.0225734	10863
			126.486	4.76784e-05	10865
			126.486	0.0330033	10865
			126.53	2.29329e-05	10865
			126.555	0.00019618	10865
			126.591	5.64052e-05	10865
			126.627	0.000390208	10868
			126.695	2.95492e-05	10868
			126.742	4.23871e-05	10868
			126.809	0.000179038	10871
			126.809	0.0816327	10871
			127.056	4.04976e-06	10871
			127.097	0.000167905	10872
			127.152	1.82558e-05	10872
			127.156	0.000525348	10872
			127.167	8.95223e-05	10872
			127.303	2.2089e-05	10872
			127.585	3.54554e-06	10872
			127.718	3.00742e-05	10873
			127.718	0.0121951	10873
			127.817	2.01252e-05	10873
			127.852	5.70934e-05	10873
			127.921	4.36573e-05	10873
			127.921	8	10873
			127.925	0.000498828	10873
			127.978	0.000190253	10874
			128.009	3.22138e-05	10874
			128.119	2.72363e-05	10875
			128.119	0.0210526	10876
			128.306	1.60802e-05	10876
			128.317	8.92363e-05	10876
			128.513	1.02004e-05	10876
			128.537	0.000250153	10876
			128.572	2.82098e-05	10876
			128.764	5.20927e-05	10881
			128.764	0.0784314	10881
			128.769	0.000624051	10881
			128.772	0.00201565	10882
			128.819	6.44614e-05	10882
			128.827	0.000610203	10883
			128.835	0.000230142	10883
			128.919	1.19211e-05	10883
			129.252	6.01885e-06	10883
			129.322	2.83179e-05	10883
			129.322	2	10883
			129.671	2.86454e-06	10883
			129.699	7.17219e-05	10883
			129.998	1.6716e-05	10883
			130.423	2.35346e-06	10883
			130.555	7.60222e-06	10883
			130.677	8.20468e-06	10883
			130.884	4.81889e-06	10883
			130.888	0.000279697	10883
			131.003	3.46367e-05	10884
			131.003	0.0431034	10884
			131.064	3.28547e-05	10884
			131.727	1.50876e-06	10884
			131.83	9.7511e-06	10884
			132.166	2.97477e-06	10884
			132.177	0.000271537	10884
			132.217	7.41403e-05	10885
			132.217	0.0757576	10885
			132.291	1.36335e-05	10885
			132.479	5.31022e-06	10885
			132.635	2.56657e-05	10886
			132.635	0.014556	10886
			132.839	1.472e-05	10886
			132.867	3.46216e-05	10886
			133.022	1.29289e-05	10886
			133.038	0.000519514	10887
			133.038	0.833333	10887
			133.325	2.43361e-05	10893
			133.325	0.0930233	10894
			133.619	1.70193e-05	10894
			134.164	5.49996e-06	10894
			134.183	0.000163467	10894
			134.675	4.06742e-06	10894
			134.924	4.00202e-06	10894
			135.071	1.36362e-05	10894
			135.109	0.000342791	10899
			135.109	0.219298	10900
			135.202	0.000118368	10904
			135.202	0.0036075	10904
			135.351	2.69249e-05	10904
			136.152	1.24842e-06	10904
			136.319	1.79501e-05	10905
			136.319	0.0454545	10905
			136.422	0.000107159	10908
			136.422	0.0757576	10910
			136.51	1.13405e-05	10910
			136.601	8.79063e-05	10912
			136.66	1.69009e-05	10912
			136.696	2.74656e-05	10912
			136.949	3.95249e-06	10912
			136.995	4.39655e-05	10912
			137.026	6.40937e-05	10912
			137.084	5.15276e-05	10912
			137.094	0.0004182	10912
			137.11	0.000960092	10919
			137.11	0.758621	10920
			137.203	1.06549e-05	10920
			137.379	5.68638e-05	10923
			137.379	0.352941	10923
			137.805	7.04725e-06	10923
			137.859	1.86326e-05	10923
			138.255	2.77578e-05	10925
			138.269	0.000146456	10925
			138.331	3.22784e-05	10925
			138.642	6.41981e-06	10925
			138.872	1.3062e-05	10925
			139.416	1.83669e-06	10925
			139.625	1.91634e-05	10926
			139.625	0.0284091	10926
			139.696	4.24806e-05	10926
			139.698	0.000449741	10926
			139.834	7.33913e-06	10926
			140.004	5.8915e-06	10926
			140.134	4.59148e-05	10927
			140.164	3.42634e-05	10927
			140.34	5.68525e-06	10927
			140.475	2.21504e-05	10927
			140.571	3.11573e-05	10928
			140.972	2.49228e-06	10928
			140.972	0.8	10928
			141.012	2.53065e-05	10928
			141.014	0.00115774	10928
			141.371	1.959e-05	10930
			141.371	0.333333	10930
			141.423	3.85954e-05	10931
			141.808	2.59738e-06	10931
			141.82	0.00109932	10934
			142.107	0.000104584	10950
			142.36	1.18265e-05	10950
			142.586	8.87359e-06	10950
			142.761	5.71079e-06	10950
			143.15	7.71015e-06	10950
			143.213	7.90273e-05	10950
			143.346	5.26266e-05	10951
			143.715	8.13975e-06	10952
			143.715	0.035461	10952
			143.731	0.000119689	10952
			143.849	8.49979e-06	10952
			143.883	0.000178	10952
			144.086	9.83187e-06	10952
			144.219	1.5067e-05	10952
			144.548	6.07256e-06	10952
			144.55	0.000486808	10952
			144.55	0.833333	10952
			144.609	3.42785e-05	10952
			144.665	3.52855e-05	10952
			144.7	5.69679e-05	10952
			144.701	0.00171174	10952
			144.705	0.0040276	10959
			144.705	0.487805	10959
			144.721	0.000124002	10959
			144.742	0.000371157	10960
			144.746	0.00122594	10961
			144.746	0.0315457	10961
			144.751	0.00142677	10962
			144.794	4.64832e-05	10962
			144.816	0.000495819	10967
			144.816	0.933333	10968
			144.828	0.000163526	10968
			144.907	1.27583e-05	10968
			144.954	0.000211632	10972
			144.954	0.00988533	10976
			145.05	1.04542e-05	10976
			145.127	5.20472e-05	10976
			145.173	0.000152794	10977
			145.173	0.0619195	10977
			145.22	4.1853e-05	10977
			145.286	0.000138219	10980
			145.286	0.0390625	10980
			145.318	9.15815e-05	10980
			145.351	3.04224e-05	10980
			145.353	0.000657765	10980
			145.378	0.000158083	10980
			145.436	6.86071e-05	10980
			145.458	4.59464e-05	10980
			145.523	0.00019951	10986
			145.523	0.0191205	10986
			145.546	0.000178864	10986
			145.55	0.000441589	10986
			145.633	1.2127e-05	10986
			145.687	7.40604e-05	10986
			145.691	0.000414577	10986
			145.787	2.08355e-05	10986
			145.829	2.41038e-05	10986
			145.836	0.00060918	10986
			145.875	0.000354731	10989
			145.875	0.0230947	10989
			145.884	0.000231115	10989
			145.931	2.0969e-05	10989
			145.934	0.000900495	10989
			145.955	0.000467126	10994
			145.955	0.311111	10995
			145.96	0.000185477	10995
			146.003	4.69052e-05	10996
			146.003	0.0416667	10996
			146.031	0.000175924	10997
			146.047	0.000911565	11008
			146.047	0.37234	11009
			146.144	3.07649e-05	11010
			146.144	0.0176991	11010
			146.215	4.27886e-05	11010
			146.215	4	11010
			146.242	3.59126e-05	11010
			146.355	3.54695e-05	11011
			146.362	0.000148192	11011
			146.391	0.000205423	11011
			146.537	2.75021e-05	11011
			146.664	7.87197e-06	11011
			146.703	2.55876e-05	11011
			146.748	4.43506e-05	11011
			146.801	7.52579e-05	11012
			146.801	0.151515	11012
			146.861	5.00994e-05	11013
			146.872	9.35602e-05	11013
			146.872	0.00884956	11013
			146.947	1.3293e-05	11013
			146.986	0.000151863	11015
			147.045	1.71895e-05	11015
			147.072	0.000110743	11016
			147.072	0.0438596	11016
			147.097	0.000118941	11016
			147.171	0.000203123	11019
			147.195	0.00012126	11020
			147.477	1.42124e-05	11020
			147.477	0.0611621	11020
			147.533	1.79869e-05	11020
			147.55	0.000286443	11022
			147.55	25	11022
			147.584	2.9601e-05	11022
			147.689	0.000113737	11030
			147.689	0.424242	11031
			147.788	3.03944e-05	11031
			147.998	4.76949e-06	11031
			148.023	7.76946e-05	11032
			148.103	1.2636e-05	11032
			148.124	0.000187251	11032
			148.129	0.000618238	11032
			148.27	4.2602e-05	11036
			148.27	0.121951	11036
			148.36	5.53067e-05	11037
			148.36	0.0246305	11037
			148.436	0.000105277	11040
			148.436	0.12766	11040
			148.609	5.77023e-06	11040
			148.898	3.47055e-06	11040
			148.916	0.000109865	11040
			148.946	3.34715e-05	11040
			149.026	1.24529e-05	11040
			149.086	1.66813e-05	11040
			149.086	0.00529101	11040
			149.149	1.58222e-05	11040
			149.154	0.000198965	11040
			149.217	6.36335e-05	11040
			149.245	3.57e-05	11040
			149.273	0.00014233	11040
			149.445	3.49359e-05	11041
			149.51	3.06949e-05	11041
			149.569	1.7019e-05	11041
			149.58	0.000745879	11042
			149.61	3.33361e-05	11042
			149.666	7.13512e-05	11042
			149.695	3.4003e-05	11042
			149.703	0.000995173	11042
			149.713	0.000293089	11043
			149.715	0.0016803	11044
			149.715	0.0410397	11045
			149.767	0.000153814	11049
			149.767	0.0200401	11049
			149.832	4.64826e-05	11050
			150.004	1.16128e-05	11050
			150.071	2.97763e-05	11050
			150.071	0.188679	11050
			150.079	0.000134441	11050
			150.317	4.19347e-06	11050
			150.325	0.000630557	11050
			150.389	1.56953e-05	11050
			150.395	0.000171277	11050
			150.398	0.000289477	11050
			150.404	0.00145765	11050
			150.473	4.34275e-05	11050
			150.521	2.05505e-05	11050
			150.587	3.05445e-05	11050
			150.636	4.06523e-05	11051
			150.636	0.641026	11056
			150.674	5.2751e-05	11058
			150.675	0.00127926	11058
			150.68	0.000394275	11059
			150.687	0.00101886	11060
			150.687	0.0273973	11060
			150.695	0.00113343	11062
			150.718	4.47297e-05	11062
			150.727	0.00145021	11070
			150.727	0.633803	11072
			150.743	0.000376584	11072
			150.769	0.000234562	11073
			150.769	0.0294118	11073
			150.823	3.71806e-05	11073
			150.827	0.00131271	11073
			150.837	0.000417014	11074
			150.843	0.000360347	11074
			150.846	0.00126279	11075
			150.846	0.40404	11076
			150.856	9.75867e-05	11076
			150.873	5.81216e-05	11076
			150.89	0.000182471	11076
			150.904	6.97803e-05	11076
			150.909	0.0013369	11077
			150.921	8.48774e-05	11077
			150.921	0.147059	11077
			150.933	0.000252249	11077
			150.933	0.0220588	11078
			150.949	0.000126986	11078
			150.952	0.000693794	11078
			150.956	0.00113063	11080
			150.956	0.833333	11082
			150.964	0.000126791	11082
			150.976	0.000415369	11083
			150.988	0.000491199	11083
			150.993	0.00019824	11083
			150.998	0.00020985	11083
			151.003	0.000183648	11083
			151.008	0.000213138	11083
			151.023	6.58393e-05	11083
			151.038	0.000273112	11083
			151.039	0.00094518	11083
			151.05	0.000713445	11083
			151.071	0.000235929	11087
			151.072	0.0568182	11089
			151.08	0.000224341	11089
			151.085	0.00129747	11089
			151.103	0.00022391	11089
			151.103	1.57895	11089
			151.122	5.16524e-05	11089
			151.127	0.00022866	11089
			151.133	0.000154722	11089
			151.137	0.000842578	11091
			151.137	0.00138351	11091
			151.144	0.000153358	11091
			151.16	0.000253056	11091
			151.165	0.000381796	11091
			151.199	2.89721e-05	11091
			151.203	0.000905907	11091
			151.204	0.00475059	11091
			151.209	0.000197367	11091
			151.216	0.000769882	11091
			151.219	0.00157744	11092
			151.219	0.0298507	11092
			151.24	0.000187018	11092
			151.245	0.00131392	11092
			151.278	0.0003292	11093
			151.281	0.000941708	11093
			151.281	0.588235	11093
			151.301	9.99176e-05	11093
			151.305	0.00025618	11093
			151.308	0.00040334	11093
			151.321	7.57014e-05	11093
			151.366	2.19902e-05	11093
			151.38	0.000512663	11094
			151.38	16.6667	11099
			151.384	0.00259639	11100
			151.402	5.63889e-05	11100
			151.412	0.000302572	11100
			151.422	9.64246e-05	11100
			151.434	0.000260247	11100
			151.435	0.000561482	11100
			151.451	0.000380019	11100
			151.458	0.000440012	11101
			151.462	0.000263262	11101
			151.496	2.92888e-05	11101
			151.517	0.000287533	11102
			151.534	0.000174406	11102
			151.538	0.00131327	11102
			151.542	0.000222035	11102
			151.546	0.0010334	11102
			151.551	0.00376314	11108
			151.551	0.123457	11108
			151.555	0.00020879	11108
			151.561	0.000165147	11108
			151.569	0.000253068	11108
			151.614	2.25354e-05	11108
			151.659	2.20869e-05	11108
			151.669	0.000198633	11108
			151.702	9.24787e-05	11108
			151.748	4.29606e-05	11108
			151.769	0.00014103	11108
			151.786	0.000117673	11108
			151.839	1.91332e-05	11108
			151.901	4.84002e-05	11108
			151.919	5.42576e-05	11108
			151.968	0.00014435	11108
			151.97	0.000785855	11108
			151.99	0.000254708	11109
			151.99	0.070922	11109
			152.001	0.000451435	11111
			152.001	0.0288184	11111
			152.015	0.000414846	11111
			152.023	0.000122081	11111
			152.034	9.56361e-05	11111
			152.042	0.000117869	11111
			152.045	0.00112655	11111
			152.059	0.000140091	11111
			152.088	3.48823e-05	11111
			152.1	0.000520427	11112
			152.107	0.000129955	11112
			152.139	0.00027923	11114
			152.14	0.0277778	11114
			152.15	0.000670768	11114
			152.15	0.315789	11115
			152.169	0.000321488	11116
			152.169	0.470588	11119
			152.188	5.06778e-05	11119
			152.201	0.00065414	11122
			152.201	0.0471698	11122
			152.204	0.000333634	11122
			152.212	0.000474091	11123
			152.212	0.0392157	11123
			152.223	0.000451875	11123
			152.239	0.00012517	11123
			152.277	0.00026711	11124
			152.333	1.77335e-05	11124
			152.426	2.14361e-05	11124
			152.429	0.00296511	11125
			152.434	0.000706847	11125
			152.436	0.00396301	11131
			152.436	1.77778	11138
			152.454	5.50001e-05	11138
			152.455	0.00208914	11138
			152.458	0.000367782	11138
			152.469	0.000271739	11138
			152.506	2.71956e-05	11138
			152.534	0.000397811	11140
			152.534	0.100503	11140
			152.54	0.000296481	11140
			152.545	0.000205613	11140
			152.569	4.18989e-05	11140
			152.587	0.000382754	11141
			152.597	0.000100226	11141
			152.613	0.000124931	11141
			152.614	0.0101645	11142
			152.652	0.000242234	11144
			152.652	4.23077	11145
			152.657	0.000202585	11145
			152.658	0.00584951	11148
			152.658	0.776699	11152
			152.664	0.000177629	11152
			152.667	0.000364697	11152
			152.67	0.000371085	11152
			152.672	0.00215851	11152
			152.676	0.000295753	11152
			152.686	0.00127845	11157
			152.686	0.0236967	11157
			152.709	8.54208e-05	11157
			152.721	8.70186e-05	11157
			152.725	0.00075582	11157
			152.748	8.52642e-05	11157
			152.773	0.000715251	11168
			152.773	1.65049	11181
			152.784	0.000272524	11181
			152.809	4.13061e-05	11181
			152.809	0.0934579	11181
			152.813	0.000504541	11182
			152.826	0.000228317	11182
			152.83	0.000216067	11182
			152.836	0.000581283	11182
			152.84	0.000857173	11184
			152.84	0.327869	11190
			152.854	0.000145879	11190
			152.857	0.000385683	11190
			152.862	0.000187741	11190
			152.869	0.000147936	11190
			152.879	0.000298626	11190
			152.898	0.000105698	11190
			152.906	0.000504541	11191
			152.906	0.0147059	11191
			152.909	0.000306843	11191
			152.91	0.00164474	11191
			152.915	0.000191435	11191
			152.94	3.94006e-05	11191
			152.94	0.307692	11191
			152.945	0.000459749	11191
			152.952	0.00114967	11193
			152.972	0.000241496	11195
			152.972	0.857143	11196
			153.004	3.16679e-05	11196
			153.008	0.00301263	11200
			153.008	0.025641	11200
			153.011	0.00213721	11200
			153.019	0.000678242	11200
			153.019	0.517241	11201
			153.029	0.000204677	11201
			153.032	0.000263442	11201
			153.034	0.00458243	11202
			153.034	0.0413223	11204
			153.039	0.00133601	11206
			153.069	6.73412e-05	11206
			153.074	0.000373552	11206
			153.102	0.000393715	11209
			153.116	0.000686253	11211
			153.134	5.45337e-05	11212
			153.143	0.000110899	11212
			153.156	0.000224781	11213
[truncated: 1,374 more rows]
